# Supplementary material for: New species of Medetera from Inner Mongolia, China (Diptera, Dolichopodidae, Medeterinae)
Source: Zookeys. 2016 Jul 11;(604):117–44. doi: 10.3897/zookeys.604.8377 (PMC4978022; doi:10.3897/zookeys.604.8377)
Supplement: XML Treatment for Medetera albens [file zookeys.604.8377-treatment1.xml]

<!DOCTYPE tp:taxon-treatment
  PUBLIC "-//TaxonX//DTD Taxonomic Treatment Publishing DTD v0 20100105//EN" "tax-treatment-NSO.dtd">
<tp:taxon-treatment xmlns:tp="http://www.plazi.org/taxpub"><tp:treatment-meta><kwd-group><label>Taxon classification</label><kwd><named-content content-type="kingdom">Animalia</named-content></kwd><kwd><named-content content-type="order">Diptera</named-content></kwd><kwd><named-content content-type="family">Dolichopodidae</named-content></kwd></kwd-group><mixed-citation publication-type="journal"><person-group><name><surname>Tang</surname><given-names>Chufei</given-names></name><name><surname>Wang</surname><given-names>Ning</given-names></name><name><surname>Yang</surname><given-names>Ding</given-names></name></person-group><article-title>New species of <italic><tp:taxon-name><tp:taxon-name-part taxon-name-part-type="genus">Medetera</tp:taxon-name-part></tp:taxon-name></italic> from Inner Mongolia, China (<tp:taxon-name><tp:taxon-name-part taxon-name-part-type="order">Diptera</tp:taxon-name-part></tp:taxon-name>, <tp:taxon-name><tp:taxon-name-part taxon-name-part-type="family">Dolichopodidae</tp:taxon-name-part></tp:taxon-name>, <tp:taxon-name><tp:taxon-name-part taxon-name-part-type="subfamily">Medeterinae</tp:taxon-name-part></tp:taxon-name>)</article-title><source>Zookeys</source><day>11</day><month>7</month><year>2016</year><volume>2016</volume><issue>604</issue><fpage>117</fpage><lpage>144</lpage><pub-id pub-id-type="doi">10.3897/zookeys.604.8377</pub-id></mixed-citation></tp:treatment-meta><tp:nomenclature><tp:taxon-name>
              <tp:taxon-name-part taxon-name-part-type="genus">Medetera</tp:taxon-name-part>
              <tp:taxon-name-part taxon-name-part-type="species">albens</tp:taxon-name-part>
              <object-id xmlns:xlink="http://www.w3.org/1999/xlink" content-type="zoobank" xlink:type="simple">http://zoobank.org/EA7923D9-EF34-4BBA-9C72-4A749DDD17E2</object-id>
            </tp:taxon-name><tp:taxon-status xmlns:xlink="http://www.w3.org/1999/xlink" xlink:type="simple">sp. n.</tp:taxon-status><xref ref-type="fig" rid="F1">Figs 1</xref><xref ref-type="fig" rid="F3">, 11–12</xref><xref ref-type="fig" rid="F13">, 30</xref></tp:nomenclature><tp:treatment-sec sec-type="diagnosis" id="SECID0EVOAG"><title>Diagnosis.</title><p>Width of face approximately twice length of first flagellomere. Arista of first flagellomere apical, becoming black to pale yellow from base to tip. Four pairs of <abbrev xmlns:xlink="http://www.w3.org/1999/xlink" xlink:title="dorsocentral bristle s" id="ABBRID0E2OAG" xlink:type="simple">dc</abbrev> (anterior one short, posterior three strong). Acr clear and regular. <abbrev xmlns:xlink="http://www.w3.org/1999/xlink" xlink:title="length of crossvein dm–cu / length of distal portion of vein CuA" id="ABBRID0E6OAG" xlink:type="simple">CuAx ratio</abbrev> 0.5. Legs mainly black. Cercus nearly white, strip-like, sharp apically, with one obvious dentation at basal 1/5, five times longer than wide, apical bristle somewhat claw-like.</p></tp:treatment-sec><tp:treatment-sec sec-type="description" id="SECID0EDPAG"><title>Description.</title><p>Male (Fig. <xref ref-type="fig" rid="F1">1</xref>). Body length 2.2 mm, wing length 2.3 mm. Head: vertex, frons and face dark metallic green with gray pollinosity; eyes separated, face nearly parallel, width of face twice length of first flagellomere. Hairs and bristles on head black except postocular bristles and posteroventral hairs pale yellow. Antenna (Fig. <xref ref-type="fig" rid="F3">11</xref>) black, first flagellomere nearly triangular, almost as long as wide, shortly brown pubescent; arista apical, becoming black to pale yellow from base to tip, bare, with basal segment extremely short, less than 0.1 times length of apical segment. Proboscis brown with pale white apical hairs; palpus brown with pale white apical hairs.</p><p>Thorax metallic green with gray pollinosity. Hairs and bristles on thorax black. Four pairs of <abbrev xmlns:xlink="http://www.w3.org/1999/xlink" xlink:title="dorsocentral bristle s" id="ABBRID0ETPAG" xlink:type="simple">dc</abbrev> (anterior one short, posterior three strong), four clear regular biseriate <abbrev xmlns:xlink="http://www.w3.org/1999/xlink" xlink:title="acrostichal bristle s" id="ABBRID0EXPAG" xlink:type="simple">acr</abbrev> at anterior portion, two <abbrev xmlns:xlink="http://www.w3.org/1999/xlink" xlink:title="supraalar bristle s" id="ABBRID0E2PAG" xlink:type="simple">sa</abbrev>. Scutellum with two pairs of <abbrev xmlns:xlink="http://www.w3.org/1999/xlink" xlink:title="scutellars" id="ABBRID0E6PAG" xlink:type="simple">sc</abbrev> (median pair long, strong). Legs becoming dark brown to brown from base to tip onward except tip of femora yellow. Hairs and bristles on legs mainly pale yellow. Fore coxa with six dorsal bristles on apical 1/2; mid coxa with three dorsal bristles and one outer bristle at middle. Hind coxa with one outer bristle at middle. Hind trochanter with one outer bristle at middle. Fore femur with two short ventral hairs apically. Mid femur with four ventral bristles at basal half, gradually becoming longer from base to tip onward. Fore tibia with two short black apical bristles. Hind tibia with five short strong apical spurs. Fore tarsomere one with row of 16 short ventral bristles; hind tarsomere 1 with row of 18 short dorsal and 18 short ventral bristles. Relative length of tibiae and five tarsomeres of legs <abbrev xmlns:xlink="http://www.w3.org/1999/xlink" xlink:title="fore leg" id="ABBRID0EDQAG" xlink:type="simple">LI</abbrev>: 2.7 : 1.5 : 0.8 : 0.6 : 0.5 : 0.4; <abbrev xmlns:xlink="http://www.w3.org/1999/xlink" xlink:title="mid leg" id="ABBRID0ENQAG" xlink:type="simple">LII</abbrev>: 3.5 : 2.0 : 1.0 : 0.7 : 0.4: 0.4 ; <abbrev xmlns:xlink="http://www.w3.org/1999/xlink" xlink:title="hind leg" id="ABBRID0ERQAG" xlink:type="simple">LIII</abbrev>: 4.5 : 1.0 :1.5 : 1.0 : 0.5: 0.5. Wing nearly hyaline, tinged brown; veins brown, R<sub>4+5</sub> and M<sub>1+2</sub> convergent apically. <abbrev xmlns:xlink="http://www.w3.org/1999/xlink" xlink:title="length of crossvein dm–cu / length of distal portion of vein CuA" id="ABBRID0EZQAG" xlink:type="simple">CuAx ratio</abbrev> 0.5. Squama pale white with long white hairs. Halter pale yellow.</p><p>Abdomen dark metallic green with thin gray pollinosity. Hairs and bristles pale yellow. Male genitalia (Figs <xref ref-type="fig" rid="F3">12</xref>, <xref ref-type="fig" rid="F13">30</xref>): Mainly black except epandrial lobes, surstylus and cercus pale to yellow, phallus brown. Hairs and bristles pale yellow. Epandrium longer than wide, epandrial lobes small, fused at base, each with one slender apical bristle. Ventral surstylus long, wide, slightly wide at apex, with three short apical bristles; dorsal surstylus wide and rounded apically, with three short apical bristles. Cercus nearly white, strip-like, narrowed towards tip, with an obvious dentation at basal 1/5; marginal bristles present on weak digitations, five times longer than wide, apical bristle somewhat claw-like. Hypandrium tilted up apically, blunt apically. Phallus thin, hidden within hypandrium.</p><p>Female. Unknown.</p></tp:treatment-sec><tp:treatment-sec sec-type="Types" id="SECID0EIRAG"><title>Types.</title><p>Holotype male, CHINA, Inner Mongolia, Helan Mountain, Gulaben, Zhonggutian (<named-content xmlns:xlink="http://www.w3.org/1999/xlink" content-type="dwc:verbatimCoordinates" xlink:type="simple"><named-content content-type="geo-json" specific-use="{&#34;type&#34;:&#34;Point&#34;,&#34;coordinates&#34;:[106.106294,39.164247]}" id="NCID0ERRAG" xlink:type="simple">N39°09'51.29", E106°05'82.66'’</named-content></named-content>), 1892 m altitude, collected by <!--PageBreak-->sweeping nets in grass, 2014.VII.13, Yanan Lv (<named-content xmlns:xlink="http://www.w3.org/1999/xlink" content-type="dwc:institutional_code" xlink:type="simple">CAU</named-content>). Paratype: one male, same data as holotype (<named-content xmlns:xlink="http://www.w3.org/1999/xlink" content-type="dwc:institutional_code" xlink:type="simple">CAU</named-content>).</p></tp:treatment-sec><tp:treatment-sec sec-type="distribution" id="SECID0EOSAG"><title>Distribution.</title><p>Palaearctic: China (Inner Mongolia).</p></tp:treatment-sec><tp:treatment-sec sec-type="remarks" id="SECID0ETSAG"><title>Remarks.</title><p>This new species is quite unique due to its special arista and the simple shape of the surstylus. It is easily distinguished from the other species of the <italic><tp:taxon-name><tp:taxon-name-part taxon-name-part-type="genus">Medetera</tp:taxon-name-part> <tp:taxon-name-part taxon-name-part-type="species">apicalis</tp:taxon-name-part></tp:taxon-name></italic> group.</p></tp:treatment-sec><tp:treatment-sec sec-type="etymology" id="SECID0EDTAG"><title>Etymology.</title><p>The specific name refers to the color of the arista, which becomes black to pale yellow gradually from base to tip.</p></tp:treatment-sec><tp:treatment-sec><!--Section generated to contain objects referenced in tp:taxon-treatment.--><fig id="F1" position="float" orientation="portrait"><label>Figures 1–6.</label><caption><p>Habitus, lateral view (male). <bold>1</bold> <italic><tp:taxon-name><tp:taxon-name-part taxon-name-part-type="genus">Medetera</tp:taxon-name-part> <tp:taxon-name-part taxon-name-part-type="species">albens</tp:taxon-name-part></tp:taxon-name></italic> sp. n. <bold>2</bold> <italic><tp:taxon-name><tp:taxon-name-part taxon-name-part-type="genus">Medetera</tp:taxon-name-part> <tp:taxon-name-part taxon-name-part-type="species">bisetifera</tp:taxon-name-part></tp:taxon-name></italic> sp. n. <bold>3</bold> <italic><tp:taxon-name><tp:taxon-name-part taxon-name-part-type="genus">Medetera</tp:taxon-name-part> <tp:taxon-name-part taxon-name-part-type="species">triseta</tp:taxon-name-part></tp:taxon-name></italic> sp. n. <bold>4</bold> <italic><tp:taxon-name><tp:taxon-name-part taxon-name-part-type="genus">Medetera</tp:taxon-name-part> <tp:taxon-name-part taxon-name-part-type="species">flava</tp:taxon-name-part></tp:taxon-name></italic> sp. n. <bold>5</bold> <italic><tp:taxon-name><tp:taxon-name-part taxon-name-part-type="genus">Medetera</tp:taxon-name-part> <tp:taxon-name-part taxon-name-part-type="species">ganshuiensis</tp:taxon-name-part></tp:taxon-name></italic> sp. n. <bold>6</bold> <italic><tp:taxon-name><tp:taxon-name-part taxon-name-part-type="genus">Medetera</tp:taxon-name-part> <tp:taxon-name-part taxon-name-part-type="species">lihuae</tp:taxon-name-part></tp:taxon-name></italic> sp. n. Scale bars: 1 mm.</p></caption><graphic xmlns:xlink="http://www.w3.org/1999/xlink" xlink:href="zookeys-604-117-g001.jpg" position="float" orientation="portrait" xlink:type="simple" id="oo_95316.jpg"/></fig><fig id="F3" position="float" orientation="portrait"><label>Figures 11–12.</label><caption><p>
          <italic><tp:taxon-name><tp:taxon-name-part taxon-name-part-type="genus">Medetera</tp:taxon-name-part> <tp:taxon-name-part taxon-name-part-type="species">albens</tp:taxon-name-part></tp:taxon-name></italic> sp. n., male. <bold>11</bold> Antenna <bold>12</bold> genitalia, lateral view. Abbreviations: epl = epandrial lobe, epn = epandrium, hyp = hypandrium, ph = phallus, sur = surstylus, cer = cercus. Scale bar: 0.2 mm</p></caption><graphic xmlns:xlink="http://www.w3.org/1999/xlink" xlink:href="zookeys-604-117-g003.jpg" position="float" orientation="portrait" xlink:type="simple" id="oo_95318.jpg"/></fig><fig id="F13" position="float" orientation="portrait"><label>Figures 30–39.</label><caption><p>Ventral view of apical half of male genitalia (male). <bold>30</bold> <italic><tp:taxon-name><tp:taxon-name-part taxon-name-part-type="genus">Medetera</tp:taxon-name-part> <tp:taxon-name-part taxon-name-part-type="species">albens</tp:taxon-name-part></tp:taxon-name></italic> sp. n. <bold>31</bold> <italic><tp:taxon-name><tp:taxon-name-part taxon-name-part-type="genus">Medetera</tp:taxon-name-part> <tp:taxon-name-part taxon-name-part-type="species">bisetifera</tp:taxon-name-part></tp:taxon-name></italic> sp. n. <bold>32</bold> <italic><tp:taxon-name><tp:taxon-name-part taxon-name-part-type="genus">Medetera</tp:taxon-name-part> <tp:taxon-name-part taxon-name-part-type="species">triseta</tp:taxon-name-part></tp:taxon-name></italic> sp. n. <bold>33</bold> <italic><tp:taxon-name><tp:taxon-name-part taxon-name-part-type="genus">Medetera</tp:taxon-name-part> <tp:taxon-name-part taxon-name-part-type="species">flava</tp:taxon-name-part></tp:taxon-name></italic> sp. n. <bold>34</bold> <italic><tp:taxon-name><tp:taxon-name-part taxon-name-part-type="genus">Medetera</tp:taxon-name-part> <tp:taxon-name-part taxon-name-part-type="species">ganshuiensis</tp:taxon-name-part></tp:taxon-name></italic> sp. n. <bold>35</bold> <italic><tp:taxon-name><tp:taxon-name-part taxon-name-part-type="genus">Medetera</tp:taxon-name-part> <tp:taxon-name-part taxon-name-part-type="species">lihuae</tp:taxon-name-part></tp:taxon-name></italic> sp. n. <bold>36</bold> <italic><tp:taxon-name><tp:taxon-name-part taxon-name-part-type="genus">Medetera</tp:taxon-name-part> <tp:taxon-name-part taxon-name-part-type="species">shiae</tp:taxon-name-part></tp:taxon-name></italic> sp. n. <bold>37</bold> <italic><tp:taxon-name><tp:taxon-name-part taxon-name-part-type="genus">Medetera</tp:taxon-name-part> <tp:taxon-name-part taxon-name-part-type="species">shuimogouensis</tp:taxon-name-part></tp:taxon-name></italic> sp. n. <bold>38</bold> <italic><tp:taxon-name><tp:taxon-name-part taxon-name-part-type="genus">Medetera</tp:taxon-name-part> <tp:taxon-name-part taxon-name-part-type="species">transformata</tp:taxon-name-part></tp:taxon-name></italic> sp. n. <bold>39</bold> <italic><tp:taxon-name><tp:taxon-name-part taxon-name-part-type="genus">Medetera</tp:taxon-name-part> <tp:taxon-name-part taxon-name-part-type="species">xiquegouensis</tp:taxon-name-part></tp:taxon-name></italic> sp. n. Scale bars: 1 mm.</p></caption><graphic xmlns:xlink="http://www.w3.org/1999/xlink" xlink:href="zookeys-604-117-g013.jpg" position="float" orientation="portrait" xlink:type="simple" id="oo_95328.jpg"/></fig></tp:treatment-sec></tp:taxon-treatment>
