# Supplementary material for: New species of Medetera from Inner Mongolia, China (Diptera, Dolichopodidae, Medeterinae)
Source: Zookeys. 2016 Jul 11;(604):117–44. doi: 10.3897/zookeys.604.8377 (PMC4978022; doi:10.3897/zookeys.604.8377)
Supplement: XML Treatment for Medetera bisetifera [file zookeys.604.8377-treatment2.xml]

<!DOCTYPE tp:taxon-treatment
  PUBLIC "-//TaxonX//DTD Taxonomic Treatment Publishing DTD v0 20100105//EN" "tax-treatment-NSO.dtd">
<tp:taxon-treatment xmlns:tp="http://www.plazi.org/taxpub"><tp:treatment-meta><kwd-group><label>Taxon classification</label><kwd><named-content content-type="kingdom">Animalia</named-content></kwd><kwd><named-content content-type="order">Diptera</named-content></kwd><kwd><named-content content-type="family">Dolichopodidae</named-content></kwd></kwd-group><mixed-citation publication-type="journal"><person-group><name><surname>Tang</surname><given-names>Chufei</given-names></name><name><surname>Wang</surname><given-names>Ning</given-names></name><name><surname>Yang</surname><given-names>Ding</given-names></name></person-group><article-title>New species of <italic><tp:taxon-name><tp:taxon-name-part taxon-name-part-type="genus">Medetera</tp:taxon-name-part></tp:taxon-name></italic> from Inner Mongolia, China (<tp:taxon-name><tp:taxon-name-part taxon-name-part-type="order">Diptera</tp:taxon-name-part></tp:taxon-name>, <tp:taxon-name><tp:taxon-name-part taxon-name-part-type="family">Dolichopodidae</tp:taxon-name-part></tp:taxon-name>, <tp:taxon-name><tp:taxon-name-part taxon-name-part-type="subfamily">Medeterinae</tp:taxon-name-part></tp:taxon-name>)</article-title><source>Zookeys</source><day>11</day><month>7</month><year>2016</year><volume>2016</volume><issue>604</issue><fpage>117</fpage><lpage>144</lpage><pub-id pub-id-type="doi">10.3897/zookeys.604.8377</pub-id></mixed-citation></tp:treatment-meta><tp:nomenclature><tp:taxon-name>
              <tp:taxon-name-part taxon-name-part-type="genus">Medetera</tp:taxon-name-part>
              <tp:taxon-name-part taxon-name-part-type="species">bisetifera</tp:taxon-name-part>
              <object-id xmlns:xlink="http://www.w3.org/1999/xlink" content-type="zoobank" xlink:type="simple">http://zoobank.org/A7CFE77C-B8E2-44EB-8EC3-BDC9EA6B7E3F</object-id>
            </tp:taxon-name><tp:taxon-status xmlns:xlink="http://www.w3.org/1999/xlink" xlink:type="simple">sp. n.</tp:taxon-status><xref ref-type="fig" rid="F1">Figs 2</xref><xref ref-type="fig" rid="F4">, 13–14</xref><xref ref-type="fig" rid="F13">, 31</xref><!--PageBreak--><!--PageBreak--></tp:nomenclature><tp:treatment-sec sec-type="diagnosis" id="SECID0E2UAG"><title>Diagnosis.</title><p>Width of face about 1.5 times length of first flagellomere. Three pairs of long strong <abbrev xmlns:xlink="http://www.w3.org/1999/xlink" xlink:title="dorsocentral bristle s" id="ABBRID0EBVAG" xlink:type="simple">dc</abbrev> in same length, six biseriate <abbrev xmlns:xlink="http://www.w3.org/1999/xlink" xlink:title="acrostichal bristle s" id="ABBRID0EFVAG" xlink:type="simple">acr</abbrev>. Legs mainly yellow, mid femur yellow except narrow blackish dorsal portion. <abbrev xmlns:xlink="http://www.w3.org/1999/xlink" xlink:title="length of crossvein dm–cu / length of distal portion of vein CuA" id="ABBRID0EJVAG" xlink:type="simple">CuAx ratio</abbrev> 0.3. Cercus strip-like, six times longer than wide, ventral margin with three bristles at apical 1/5; tip with two digitations each with one apical bristle. Phallus with distinct preapical lateral wings in ventral view.</p><!--PageBreak--></tp:treatment-sec><tp:treatment-sec sec-type="description" id="SECID0EOVAG"><title>Description.</title><p>Male (Fig. <xref ref-type="fig" rid="F1">2</xref>). Body length 1.8 mm, wing length 1.5 mm. Head: vertex, frons and face dark metallic green with gray pollinosity; eyes separated, face nearly parallel, width of face approximately 1.5 times length of first flagellomere. Hairs and bristles on head black except postocular bristles and posteroventral hairs pale yellow. Antenna (Fig. <xref ref-type="fig" rid="F4">13</xref>) black; first flagellomere flat, shortly brown pubescent; arista apical, black, bare, with basal segment extremely short, less than 0.1 times length of apical segment. Proboscis black with black apical hairs; palpus black with black apical bristle.</p><p>Thorax metallic green with gray pollinosity. Hairs and bristles on thorax black. Three pairs of long strong <abbrev xmlns:xlink="http://www.w3.org/1999/xlink" xlink:title="dorsocentral bristle s" id="ABBRID0E5VAG" xlink:type="simple">dc</abbrev> in same length, six hair-like biseriate <abbrev xmlns:xlink="http://www.w3.org/1999/xlink" xlink:title="acrostichal bristle s" id="ABBRID0ECWAG" xlink:type="simple">acr</abbrev>, two <abbrev xmlns:xlink="http://www.w3.org/1999/xlink" xlink:title="supraalar bristle s" id="ABBRID0EGWAG" xlink:type="simple">sa</abbrev>. Scutellum with two pairs of <abbrev xmlns:xlink="http://www.w3.org/1999/xlink" xlink:title="scutellars" id="ABBRID0EKWAG" xlink:type="simple">sc</abbrev> (median pair long, strong). Legs mainly yellow but coxae, trochanters and all tarsomere 5 black, fore and hind femora dark yellow to yellow except mid femur with narrow blackish portion dorsally. Hairs and bristles on legs mainly pale white. Fore coxa with seven strong anterior bristles; mid coxa with three strong anterior bristles and one outer bristle; hind coxa with one outer bristle at middle and single apical bristle. Mid femur with 12 short dorsal bristles in a row. Mid tibia with one brown paired <abbrev xmlns:xlink="http://www.w3.org/1999/xlink" xlink:title="anterodorsal bristle s" id="ABBRID0EOWAG" xlink:type="simple">ad</abbrev>-<abbrev xmlns:xlink="http://www.w3.org/1999/xlink" xlink:title="posterodorsal bristle s" id="ABBRID0ESWAG" xlink:type="simple">pd</abbrev> at basal 1/3. Hind tibia with four ventral bristles in apical half and three black apical bristles. Relative length of tibiae and five tarsomeres of legs <abbrev xmlns:xlink="http://www.w3.org/1999/xlink" xlink:title="fore leg" id="ABBRID0EWWAG" xlink:type="simple">LI</abbrev>: 2.0 : 1.0 : 0.5 : 0.4 : 0.2 : 0.3; <abbrev xmlns:xlink="http://www.w3.org/1999/xlink" xlink:title="mid leg" id="ABBRID0EAXAG" xlink:type="simple">LII</abbrev>: 2.5 : 1.0 : 0.5 : 0.4 : 0.3: 0.3; <abbrev xmlns:xlink="http://www.w3.org/1999/xlink" xlink:title="hind leg" id="ABBRID0EEXAG" xlink:type="simple">LIII</abbrev>: 2.5 : 0.6 : 1.0 : 0.5 : 0.3: 0.2. Wing nearly hyaline, tinged brown; veins light brown, R<sub>4+5</sub> and M<sub>1+2</sub> convergent apically. M<sub>1+2</sub> somewhat curve. <abbrev xmlns:xlink="http://www.w3.org/1999/xlink" xlink:title="length of crossvein dm–cu / length of distal portion of vein CuA" id="ABBRID0EOXAG" xlink:type="simple">CuAx ratio</abbrev> 0.3. Squama pale white with short pale hairs. Halter pale yellow.</p><p>Abdomen dark metallic green with thin gray pollinosity. Hairs and bristles pale yellow. Male genitalia (Figs <xref ref-type="fig" rid="F4">14</xref>, <xref ref-type="fig" rid="F13">31</xref>): Mainly black except epandrial lobes, surstylus and cercus yellow. Hairs and bristles yellow to white. Epandrium longer than wide, epandrial lobes thin finger-like, each with single long thin apical bristle. Ventral surstylus widened towards tip, straight at apex, with row of eight short apical bristles; dorsal surstylus wide and U-shaped apically, straight and thin, ventral lobe with one short apical bristle, dorsal <!--PageBreak-->lobe with nine bristles. Cercus strip-like, long, narrowed towards tip, six times longer than wide, base slightly dilated; ventral margin with three bristles at apical 1/5, dorsal margin with dense marginal bristles, tip with two digitations each with one apical bristle. Hypandrium simple. Phallus with distinct preapical lateral wings in ventral view.</p><p>Female. Body length 1.9 mm, wing length 1.7 mm. Similar to male except the narrow blackish dorsal portion of mid femur is nearly indistinct.</p></tp:treatment-sec><tp:treatment-sec sec-type="Types" id="SECID0E6XAG"><title>Types.</title><p>Holotype male, CHINA, Inner Mongolia, Tongliao, Daqinggou (<named-content xmlns:xlink="http://www.w3.org/1999/xlink" content-type="dwc:verbatimCoordinates" xlink:type="simple"><named-content content-type="geo-json" specific-use="{&#34;type&#34;:&#34;Point&#34;,&#34;coordinates&#34;:[122.182778,42.821278]}" id="NCID0EIYAG" xlink:type="simple">N42°49'16.6", E122°10'58.0"</named-content></named-content>), 180 m alt., collected by sweeping nets in grass, 2014.VII.6, Ding Yang &amp; Ning Wang (<named-content xmlns:xlink="http://www.w3.org/1999/xlink" content-type="dwc:institutional_code" xlink:type="simple">CAU</named-content>). Paratypes: three females, same data as holotype (<named-content xmlns:xlink="http://www.w3.org/1999/xlink" content-type="dwc:institutional_code" xlink:type="simple">CAU</named-content>).</p></tp:treatment-sec><tp:treatment-sec sec-type="distribution" id="SECID0EDZAG"><title>Distribution.</title><p>Palaearctic: China (Inner Mongolia).</p></tp:treatment-sec><tp:treatment-sec sec-type="remarks" id="SECID0EIZAG"><title>Remarks.</title><p>This new species is somewhat similar to <italic><tp:taxon-name><tp:taxon-name-part taxon-name-part-type="genus">Medetera</tp:taxon-name-part> <tp:taxon-name-part taxon-name-part-type="species">gussakovskii</tp:taxon-name-part></tp:taxon-name></italic> Negrobov, 1966 because they both have three <abbrev xmlns:xlink="http://www.w3.org/1999/xlink" xlink:title="dorsocentral bristle s" id="ABBRID0EYZAG" xlink:type="simple">dc</abbrev> of same length, they both have two <abbrev xmlns:xlink="http://www.w3.org/1999/xlink" xlink:title="supraalar bristle s" id="ABBRID0E3ZAG" xlink:type="simple">sa</abbrev>, their legs are both mainly yellow and their <abbrev xmlns:xlink="http://www.w3.org/1999/xlink" xlink:title="length of crossvein dm–cu / length of distal portion of vein CuA" id="ABBRID0EA1AG" xlink:type="simple">CuAx ratio</abbrev> are similar (in latter it is 0.32), but can be distinguished from the latter by the color of the antenna and the mid femur as well as the apical bristle of cercus. In <italic><tp:taxon-name><tp:taxon-name-part taxon-name-part-type="genus">Medetera</tp:taxon-name-part> <tp:taxon-name-part taxon-name-part-type="species">gussakovskii</tp:taxon-name-part></tp:taxon-name></italic>, the scape and the pedicel of antenna are yellow and the mid femur is wholly yellow, the cercus has one strong peg-like apical bristle instead of the two digitations with bristles (<xref ref-type="bibr" rid="B17">Negrobov and Stackelberg 1972</xref>: p 304, figs 555–557).</p></tp:treatment-sec><tp:treatment-sec sec-type="etymology" id="SECID0ES1AG"><title>Etymology.</title><p>The specific name refers to the two digitations of the cercus which each has an apical bristle.</p></tp:treatment-sec><tp:treatment-sec><!--Section generated to contain objects referenced in tp:taxon-treatment.--><fig id="F1" position="float" orientation="portrait"><label>Figures 1–6.</label><caption><p>Habitus, lateral view (male). <bold>1</bold> <italic><tp:taxon-name><tp:taxon-name-part taxon-name-part-type="genus">Medetera</tp:taxon-name-part> <tp:taxon-name-part taxon-name-part-type="species">albens</tp:taxon-name-part></tp:taxon-name></italic> sp. n. <bold>2</bold> <italic><tp:taxon-name><tp:taxon-name-part taxon-name-part-type="genus">Medetera</tp:taxon-name-part> <tp:taxon-name-part taxon-name-part-type="species">bisetifera</tp:taxon-name-part></tp:taxon-name></italic> sp. n. <bold>3</bold> <italic><tp:taxon-name><tp:taxon-name-part taxon-name-part-type="genus">Medetera</tp:taxon-name-part> <tp:taxon-name-part taxon-name-part-type="species">triseta</tp:taxon-name-part></tp:taxon-name></italic> sp. n. <bold>4</bold> <italic><tp:taxon-name><tp:taxon-name-part taxon-name-part-type="genus">Medetera</tp:taxon-name-part> <tp:taxon-name-part taxon-name-part-type="species">flava</tp:taxon-name-part></tp:taxon-name></italic> sp. n. <bold>5</bold> <italic><tp:taxon-name><tp:taxon-name-part taxon-name-part-type="genus">Medetera</tp:taxon-name-part> <tp:taxon-name-part taxon-name-part-type="species">ganshuiensis</tp:taxon-name-part></tp:taxon-name></italic> sp. n. <bold>6</bold> <italic><tp:taxon-name><tp:taxon-name-part taxon-name-part-type="genus">Medetera</tp:taxon-name-part> <tp:taxon-name-part taxon-name-part-type="species">lihuae</tp:taxon-name-part></tp:taxon-name></italic> sp. n. Scale bars: 1 mm.</p></caption><graphic xmlns:xlink="http://www.w3.org/1999/xlink" xlink:href="zookeys-604-117-g001.jpg" position="float" orientation="portrait" xlink:type="simple" id="oo_95316.jpg"/></fig><fig id="F4" position="float" orientation="portrait"><label>Figures 13–14.</label><caption><p>
          <bold>13</bold> Antenna <bold>14</bold> genitalia, lateral view. Abbreviations: epl = epandrial lobe, epn = epandrium, hyp = hypandrium, ph = phallus, sur = surstylus, cer = cercus. Scale bar: 0.2 mm</p></caption><graphic xmlns:xlink="http://www.w3.org/1999/xlink" xlink:href="zookeys-604-117-g004.jpg" position="float" orientation="portrait" xlink:type="simple" id="oo_95319.jpg"/></fig><fig id="F13" position="float" orientation="portrait"><label>Figures 30–39.</label><caption><p>Ventral view of apical half of male genitalia (male). <bold>30</bold> <italic><tp:taxon-name><tp:taxon-name-part taxon-name-part-type="genus">Medetera</tp:taxon-name-part> <tp:taxon-name-part taxon-name-part-type="species">albens</tp:taxon-name-part></tp:taxon-name></italic> sp. n. <bold>31</bold> <italic><tp:taxon-name><tp:taxon-name-part taxon-name-part-type="genus">Medetera</tp:taxon-name-part> <tp:taxon-name-part taxon-name-part-type="species">bisetifera</tp:taxon-name-part></tp:taxon-name></italic> sp. n. <bold>32</bold> <italic><tp:taxon-name><tp:taxon-name-part taxon-name-part-type="genus">Medetera</tp:taxon-name-part> <tp:taxon-name-part taxon-name-part-type="species">triseta</tp:taxon-name-part></tp:taxon-name></italic> sp. n. <bold>33</bold> <italic><tp:taxon-name><tp:taxon-name-part taxon-name-part-type="genus">Medetera</tp:taxon-name-part> <tp:taxon-name-part taxon-name-part-type="species">flava</tp:taxon-name-part></tp:taxon-name></italic> sp. n. <bold>34</bold> <italic><tp:taxon-name><tp:taxon-name-part taxon-name-part-type="genus">Medetera</tp:taxon-name-part> <tp:taxon-name-part taxon-name-part-type="species">ganshuiensis</tp:taxon-name-part></tp:taxon-name></italic> sp. n. <bold>35</bold> <italic><tp:taxon-name><tp:taxon-name-part taxon-name-part-type="genus">Medetera</tp:taxon-name-part> <tp:taxon-name-part taxon-name-part-type="species">lihuae</tp:taxon-name-part></tp:taxon-name></italic> sp. n. <bold>36</bold> <italic><tp:taxon-name><tp:taxon-name-part taxon-name-part-type="genus">Medetera</tp:taxon-name-part> <tp:taxon-name-part taxon-name-part-type="species">shiae</tp:taxon-name-part></tp:taxon-name></italic> sp. n. <bold>37</bold> <italic><tp:taxon-name><tp:taxon-name-part taxon-name-part-type="genus">Medetera</tp:taxon-name-part> <tp:taxon-name-part taxon-name-part-type="species">shuimogouensis</tp:taxon-name-part></tp:taxon-name></italic> sp. n. <bold>38</bold> <italic><tp:taxon-name><tp:taxon-name-part taxon-name-part-type="genus">Medetera</tp:taxon-name-part> <tp:taxon-name-part taxon-name-part-type="species">transformata</tp:taxon-name-part></tp:taxon-name></italic> sp. n. <bold>39</bold> <italic><tp:taxon-name><tp:taxon-name-part taxon-name-part-type="genus">Medetera</tp:taxon-name-part> <tp:taxon-name-part taxon-name-part-type="species">xiquegouensis</tp:taxon-name-part></tp:taxon-name></italic> sp. n. Scale bars: 1 mm.</p></caption><graphic xmlns:xlink="http://www.w3.org/1999/xlink" xlink:href="zookeys-604-117-g013.jpg" position="float" orientation="portrait" xlink:type="simple" id="oo_95328.jpg"/></fig></tp:treatment-sec><ref-list><ref id="B17"><mixed-citation xmlns:xlink="http://www.w3.org/1999/xlink" xlink:type="simple">
          <person-group><name name-style="western"><surname>Negrobov</surname><given-names>OP</given-names></name><name name-style="western"><surname>Stackelberg</surname><given-names>AA</given-names></name></person-group> (<year>1971–77</year>) <article-title>29. <tp:taxon-name><tp:taxon-name-part taxon-name-part-type="family">Dolichopodidae</tp:taxon-name-part></tp:taxon-name>. <tp:taxon-name><tp:taxon-name-part taxon-name-part-type="subfamily">Medeterinae</tp:taxon-name-part></tp:taxon-name>.</article-title> In: <person-group><name name-style="western"><surname>Lindner</surname><given-names>E</given-names></name></person-group> (<role>Ed.</role>) <source>Die Fliegen der Palaearktischen Region</source> <volume>4</volume>(<issue>5</issue>): Lief. <volume>284</volume>: <fpage>238</fpage>–<lpage>256</lpage> (<year>1971</year>), Lief. <volume>289</volume>: <fpage>257</fpage>–<lpage>302</lpage> (<year>1972</year>), Lief. <volume>302</volume>: <fpage>303</fpage>–<lpage>324</lpage> (<year>1974</year>), Lief. <volume>303</volume>: <fpage>325</fpage>–<lpage>346</lpage> (<year>1974</year>), Lief. <volume>316</volume>: <fpage>347</fpage>–<lpage>354</lpage> (<year>1977</year>).</mixed-citation></ref></ref-list></tp:taxon-treatment>
