# Supplementary material for: New species of Medetera from Inner Mongolia, China (Diptera, Dolichopodidae, Medeterinae)
Source: Zookeys. 2016 Jul 11;(604):117–44. doi: 10.3897/zookeys.604.8377 (PMC4978022; doi:10.3897/zookeys.604.8377)
Supplement: XML Treatment for Medetera triseta [file zookeys.604.8377-treatment3.xml]

<!DOCTYPE tp:taxon-treatment
  PUBLIC "-//TaxonX//DTD Taxonomic Treatment Publishing DTD v0 20100105//EN" "tax-treatment-NSO.dtd">
<tp:taxon-treatment xmlns:tp="http://www.plazi.org/taxpub"><tp:treatment-meta><kwd-group><label>Taxon classification</label><kwd><named-content content-type="kingdom">Animalia</named-content></kwd><kwd><named-content content-type="order">Diptera</named-content></kwd><kwd><named-content content-type="family">Dolichopodidae</named-content></kwd></kwd-group><mixed-citation publication-type="journal"><person-group><name><surname>Tang</surname><given-names>Chufei</given-names></name><name><surname>Wang</surname><given-names>Ning</given-names></name><name><surname>Yang</surname><given-names>Ding</given-names></name></person-group><article-title>New species of <italic><tp:taxon-name><tp:taxon-name-part taxon-name-part-type="genus">Medetera</tp:taxon-name-part></tp:taxon-name></italic> from Inner Mongolia, China (<tp:taxon-name><tp:taxon-name-part taxon-name-part-type="order">Diptera</tp:taxon-name-part></tp:taxon-name>, <tp:taxon-name><tp:taxon-name-part taxon-name-part-type="family">Dolichopodidae</tp:taxon-name-part></tp:taxon-name>, <tp:taxon-name><tp:taxon-name-part taxon-name-part-type="subfamily">Medeterinae</tp:taxon-name-part></tp:taxon-name>)</article-title><source>Zookeys</source><day>11</day><month>7</month><year>2016</year><volume>2016</volume><issue>604</issue><fpage>117</fpage><lpage>144</lpage><pub-id pub-id-type="doi">10.3897/zookeys.604.8377</pub-id></mixed-citation></tp:treatment-meta><tp:nomenclature><tp:taxon-name>
              <tp:taxon-name-part taxon-name-part-type="genus">Medetera</tp:taxon-name-part>
              <tp:taxon-name-part taxon-name-part-type="species">triseta</tp:taxon-name-part>
              <object-id xmlns:xlink="http://www.w3.org/1999/xlink" content-type="zoobank" xlink:type="simple">http://zoobank.org/0F5082BC-63AD-4501-A50C-C1A893B4DBF4</object-id>
            </tp:taxon-name><tp:taxon-status xmlns:xlink="http://www.w3.org/1999/xlink" xlink:type="simple">sp. n.</tp:taxon-status><xref ref-type="fig" rid="F1">Figs 3</xref><xref ref-type="fig" rid="F5">, 15</xref><xref ref-type="fig" rid="F13">, 32</xref></tp:nomenclature><tp:treatment-sec sec-type="diagnosis" id="SECID0EI3AG"><title>Diagnosis.</title><p>Width of face approximately twice length of first flagellomere. Three pairs of long strong <abbrev xmlns:xlink="http://www.w3.org/1999/xlink" xlink:title="dorsocentral bristle s" id="ABBRID0EO3AG" xlink:type="simple">dc</abbrev> in same length, four hair-like biseriate <abbrev xmlns:xlink="http://www.w3.org/1999/xlink" xlink:title="acrostichal bristle s" id="ABBRID0ES3AG" xlink:type="simple">acr</abbrev>. <abbrev xmlns:xlink="http://www.w3.org/1999/xlink" xlink:title="length of crossvein dm–cu / length of distal portion of vein CuA" id="ABBRID0EW3AG" xlink:type="simple">CuAx ratio</abbrev> 0.67. Legs mainly black. Ventral surstylus with one external bristle at apical 1/3 on ventral margin, one long apical bristles; dorsal lobe of dorsal surstylus dilated. Cercus strip-like, 2.5 times longer than wide, with blade-like bristles at apex and ventral apical 1/4 point. Phallus and hypandrium both normal in lateral and ventral view.</p></tp:treatment-sec><tp:treatment-sec sec-type="description" id="SECID0E13AG"><title>Description.</title><p>Male (Fig. <xref ref-type="fig" rid="F1">3</xref>). Body length 2.0–2.3 mm, wing length 1.75–1.9 mm. Head: vertex, frons and face dark metallic green with gray pollinosity; eyes separated, face nearly parallel, width of face nearly twice length of first flagellomere. Hairs and bristles on head black except postocular bristles and posteroventral hairs pale yellow. Antenna black, first flagellomere oval, 1.2 times longer than wide, shortly brown pubescent; arista apical, black, bare, with basal segment short, nearly 0.1 times length of apical segment. Proboscis black with black apical hairs; palpus black with black apical hairs and one black apical bristle.</p><p>Thorax dark metallic green with gray pollinosity. Hairs and bristles on thorax black except <abbrev xmlns:xlink="http://www.w3.org/1999/xlink" xlink:title="propleuron" id="ABBRID0EG4AG" xlink:type="simple">pp</abbrev> with three pale white spine-like bristles. Three pairs of long strong <abbrev xmlns:xlink="http://www.w3.org/1999/xlink" xlink:title="dorsocentral bristle s" id="ABBRID0EK4AG" xlink:type="simple">dc</abbrev> in same length, four hair-like biseriate <abbrev xmlns:xlink="http://www.w3.org/1999/xlink" xlink:title="acrostichal bristle s" id="ABBRID0EO4AG" xlink:type="simple">acr</abbrev>, two <abbrev xmlns:xlink="http://www.w3.org/1999/xlink" xlink:title="supraalar bristle s" id="ABBRID0ES4AG" xlink:type="simple">sa</abbrev>. Scutellum with two pairs of <abbrev xmlns:xlink="http://www.w3.org/1999/xlink" xlink:title="scutellars" id="ABBRID0EW4AG" xlink:type="simple">sc</abbrev> (median pair long strong). Legs black except apical half of femora, middle 1/3 of fore tibia, mid tibia and main portion of hind tibia, basal half of fore and mid tarsomere 1 yellow. Hairs and bristles on legs mainly pale yellow. Fore coxa with row of 12 short dorsal bristles; mid and hind coxae each with one strong outer bristle at middle and one apical bristle. Mid and hind trochanters each with one spine-like outer bristle at middle. Hind femur with six dorsal bristles and eight short ventral bristles at basal 1/2. Fore tibia with three short apical bristles. Mid tibia with one paired black strong <abbrev xmlns:xlink="http://www.w3.org/1999/xlink" xlink:title="anterodorsal bristle s" id="ABBRID0E14AG" xlink:type="simple">ad</abbrev>-<abbrev xmlns:xlink="http://www.w3.org/1999/xlink" xlink:title="posterodorsal bristle s" id="ABBRID0E54AG" xlink:type="simple">pd</abbrev> at basal 1/5 and two black strong apical bristles. Hind tibia with row of six weak <abbrev xmlns:xlink="http://www.w3.org/1999/xlink" xlink:title="anterodorsal bristle s" id="ABBRID0EC5AG" xlink:type="simple">ad</abbrev> at apical 1/3 and two short apical bristles. Hind tarsomere 1 with row of short ventral bristles and two apical bristles. Hind tarsomere 2 with six short <abbrev xmlns:xlink="http://www.w3.org/1999/xlink" xlink:title="anteroventral bristle s" id="ABBRID0EG5AG" xlink:type="simple">av</abbrev>. Relative length of tibiae and five tarsomeres of legs <abbrev xmlns:xlink="http://www.w3.org/1999/xlink" xlink:title="fore leg" id="ABBRID0EK5AG" xlink:type="simple">LI</abbrev>: 3.5 : 2.0 : 1.2 : 0.8 : ? : ?; <abbrev xmlns:xlink="http://www.w3.org/1999/xlink" xlink:title="mid leg" id="ABBRID0EU5AG" xlink:type="simple">LII</abbrev>: 5.0 : 3.0 : 1.5 : 1.0 : 0.7: 0.6; <abbrev xmlns:xlink="http://www.w3.org/1999/xlink" xlink:title="hind leg" id="ABBRID0EY5AG" xlink:type="simple">LIII</abbrev>: 5.0 : 1.3 : 3.0 : 1.3 : 0.5: 0.4 (fore tarsomeres 4-5 missing). Wing nearly hyaline, tinged brown; veins brown, R<sub>4+5</sub> and M<sub>1+2</sub> convergent apically. <abbrev xmlns:xlink="http://www.w3.org/1999/xlink" xlink:title="length of crossvein dm–cu / length of distal portion of vein CuA" id="ABBRID0EA6AG" xlink:type="simple">CuAx ratio</abbrev> 0.67. Squama pale white with long pale white hairs. Halter pale yellow.</p><p>Abdomen dark metallic green with thick gray pollinosity. Hairs and bristles pale white. Male genitalia (Figs <xref ref-type="fig" rid="F5">15</xref>, <xref ref-type="fig" rid="F13">32</xref>): Mainly black except epandrial lobes, surstylus, hypandrium and cercus dark yellow; phallus dark brown. Hairs and bristles yellow to pale white. Epandrium longer than wide; epandrial lobes forming two digitations each with one long thin apical bristle. Ventral surstylus nearly straight, slightly narrower at apical 1/6, blunt at tip, with one external bristle at apical 1/3 on ventral margin, one long and three short apical bristles; dorsal surstylus thin, dilated and U-shaped apically, straight and thin, with ventral lobe thin, sharp at tip, with one long apical bristle, dorsal lobe <!--PageBreak-->dilated with three normal apical bristles and one long apical bristle. Cercus strip-like, 2.5 times longer than wide, invaginated at basal 1/3 to apical 1/3 on ventral margin, thick at apical 1/4 to apical 1/3, with dense thin marginal bristles at dorsal margin, one long blade-like apical bristle, one blade-like bristle at apical 1/4 on ventral margin. Hypandrium thin and simple, sharp apically. Phallus thin and normal, hidden within hypandrium.</p><p>Female. Unknown.</p></tp:treatment-sec><tp:treatment-sec sec-type="Types" id="SECID0ER6AG"><title>Types.</title><p>Holotype male, CHINA, Inner Mongolia, Shuimogou (<named-content xmlns:xlink="http://www.w3.org/1999/xlink" content-type="dwc:verbatimCoordinates" xlink:type="simple"><named-content content-type="geo-json" specific-use="{&#34;type&#34;:&#34;Point&#34;,&#34;coordinates&#34;:[125.191694,49.579111]}" id="NCID0E16AG" xlink:type="simple">N49°34'44.8", E125°11'30.1"</named-content></named-content>), 2130 m, collected by sweeping nets in grass, 2014.VII.5, Li Shi (<named-content xmlns:xlink="http://www.w3.org/1999/xlink" content-type="dwc:institutional_code" xlink:type="simple">CAU</named-content>). Paratypes: one male, same data as holotype (<named-content xmlns:xlink="http://www.w3.org/1999/xlink" content-type="dwc:institutional_code" xlink:type="simple">CAU</named-content>); five males, CHINA, Inner Mongolia, keerqinhan, (<named-content xmlns:xlink="http://www.w3.org/1999/xlink" content-type="dwc:verbatimCoordinates" xlink:type="simple"><named-content content-type="geo-json" specific-use="{&#34;type&#34;:&#34;Point&#34;,&#34;coordinates&#34;:[122.055694,46.175778]}" id="NCID0EYABG" xlink:type="simple">N46°10'32.8", E122°03'20.5"</named-content></named-content>), 460m, collected by sweeping nets in grass, 2008.VII.19, Gang Yao (<named-content xmlns:xlink="http://www.w3.org/1999/xlink" content-type="dwc:institutional_code" xlink:type="simple">CAU</named-content>); one male, CHINA, Inner Mongolia, Xilinguole (<named-content xmlns:xlink="http://www.w3.org/1999/xlink" content-type="dwc:verbatimCoordinates" xlink:type="simple"><named-content content-type="geo-json" specific-use="{&#34;type&#34;:&#34;Point&#34;,&#34;coordinates&#34;:[117.909917,45.069278]}" id="NCID0ELBBG" xlink:type="simple">N44°63'69.4", E117°54'35.7"</named-content></named-content>), 1000.4 m, collected by sweeping nets in grass, 2014.VII.13, Yanan Lv (<named-content xmlns:xlink="http://www.w3.org/1999/xlink" content-type="dwc:institutional_code" xlink:type="simple">CAU</named-content>); one male, CHINA, Inner Mongolia, Aergeqihamula (<named-content xmlns:xlink="http://www.w3.org/1999/xlink" content-type="dwc:verbatimCoordinates" xlink:type="simple"><named-content content-type="geo-json" specific-use="{&#34;type&#34;:&#34;Point&#34;,&#34;coordinates&#34;:[117.422639,48.778417]}" id="NCID0E5BBG" xlink:type="simple">N48°46'42.3", E117°25'21.5"</named-content></named-content>), 598.2 m, collected by sweeping nets in grass, 2014.VII.17, Yanan Lv (<named-content xmlns:xlink="http://www.w3.org/1999/xlink" content-type="dwc:institutional_code" xlink:type="simple">CAU</named-content>).</p></tp:treatment-sec><tp:treatment-sec sec-type="distribution" id="SECID0EOCBG"><title>Distribution.</title><p>Palaearctic: China (Inner Mongolia).</p></tp:treatment-sec><tp:treatment-sec sec-type="remarks" id="SECID0ETCBG"><title>Remarks.</title><p>This new species is somewhat similar to <italic><tp:taxon-name><tp:taxon-name-part taxon-name-part-type="genus">Medetera</tp:taxon-name-part> <tp:taxon-name-part taxon-name-part-type="species">turkestanica</tp:taxon-name-part></tp:taxon-name></italic> Stackelberg, 1926 because they both have three strong <abbrev xmlns:xlink="http://www.w3.org/1999/xlink" xlink:title="dorsocentral bristle s" id="ABBRID0EDDBG" xlink:type="simple">dc</abbrev> of similar length, their legs are both mainly black, their <abbrev xmlns:xlink="http://www.w3.org/1999/xlink" xlink:title="length of crossvein dm–cu / length of distal portion of vein CuA" id="ABBRID0EHDBG" xlink:type="simple">CuAx ratio</abbrev> are both 0.67 and their face both have gray pollinosity, but can be distinguished from the latter by the color of legs. In <italic><tp:taxon-name><tp:taxon-name-part taxon-name-part-type="genus">Medetera</tp:taxon-name-part> <tp:taxon-name-part taxon-name-part-type="species">turkestanica</tp:taxon-name-part></tp:taxon-name></italic>, legs are all dark metallic green, nearly brown. There is no detailed description of male genitalia of <italic><tp:taxon-name><tp:taxon-name-part taxon-name-part-type="genus">Medetera</tp:taxon-name-part> <tp:taxon-name-part taxon-name-part-type="species">turkestanica</tp:taxon-name-part></tp:taxon-name></italic>, but we are sure they are different species (<xref ref-type="bibr" rid="B17">Negrobov and Stackelberg 1974</xref>: 349).</p></tp:treatment-sec><tp:treatment-sec sec-type="etymology" id="SECID0EDEBG"><title>Etymology.</title><p>The species is named for the three claw-like bristles on the cercus.</p></tp:treatment-sec><tp:treatment-sec><!--Section generated to contain objects referenced in tp:taxon-treatment.--><fig id="F1" position="float" orientation="portrait"><label>Figures 1–6.</label><caption><p>Habitus, lateral view (male). <bold>1</bold> <italic><tp:taxon-name><tp:taxon-name-part taxon-name-part-type="genus">Medetera</tp:taxon-name-part> <tp:taxon-name-part taxon-name-part-type="species">albens</tp:taxon-name-part></tp:taxon-name></italic> sp. n. <bold>2</bold> <italic><tp:taxon-name><tp:taxon-name-part taxon-name-part-type="genus">Medetera</tp:taxon-name-part> <tp:taxon-name-part taxon-name-part-type="species">bisetifera</tp:taxon-name-part></tp:taxon-name></italic> sp. n. <bold>3</bold> <italic><tp:taxon-name><tp:taxon-name-part taxon-name-part-type="genus">Medetera</tp:taxon-name-part> <tp:taxon-name-part taxon-name-part-type="species">triseta</tp:taxon-name-part></tp:taxon-name></italic> sp. n. <bold>4</bold> <italic><tp:taxon-name><tp:taxon-name-part taxon-name-part-type="genus">Medetera</tp:taxon-name-part> <tp:taxon-name-part taxon-name-part-type="species">flava</tp:taxon-name-part></tp:taxon-name></italic> sp. n. <bold>5</bold> <italic><tp:taxon-name><tp:taxon-name-part taxon-name-part-type="genus">Medetera</tp:taxon-name-part> <tp:taxon-name-part taxon-name-part-type="species">ganshuiensis</tp:taxon-name-part></tp:taxon-name></italic> sp. n. <bold>6</bold> <italic><tp:taxon-name><tp:taxon-name-part taxon-name-part-type="genus">Medetera</tp:taxon-name-part> <tp:taxon-name-part taxon-name-part-type="species">lihuae</tp:taxon-name-part></tp:taxon-name></italic> sp. n. Scale bars: 1 mm.</p></caption><graphic xmlns:xlink="http://www.w3.org/1999/xlink" xlink:href="zookeys-604-117-g001.jpg" position="float" orientation="portrait" xlink:type="simple" id="oo_95316.jpg"/></fig><fig id="F5" position="float" orientation="portrait"><label>Figures 15.</label><caption><p>
          <italic><tp:taxon-name><tp:taxon-name-part taxon-name-part-type="genus">Medetera</tp:taxon-name-part> <tp:taxon-name-part taxon-name-part-type="species">triseta</tp:taxon-name-part></tp:taxon-name></italic> sp. n., male. a genitalia, lateral view <bold>b</bold> dorsal surstylus, lateral view <bold>c</bold> ventral surstylus, lateral view. Scale bar: 0.2 mm.</p></caption><graphic xmlns:xlink="http://www.w3.org/1999/xlink" xlink:href="zookeys-604-117-g005.jpg" position="float" orientation="portrait" xlink:type="simple" id="oo_95320.jpg"/></fig><fig id="F13" position="float" orientation="portrait"><label>Figures 30–39.</label><caption><p>Ventral view of apical half of male genitalia (male). <bold>30</bold> <italic><tp:taxon-name><tp:taxon-name-part taxon-name-part-type="genus">Medetera</tp:taxon-name-part> <tp:taxon-name-part taxon-name-part-type="species">albens</tp:taxon-name-part></tp:taxon-name></italic> sp. n. <bold>31</bold> <italic><tp:taxon-name><tp:taxon-name-part taxon-name-part-type="genus">Medetera</tp:taxon-name-part> <tp:taxon-name-part taxon-name-part-type="species">bisetifera</tp:taxon-name-part></tp:taxon-name></italic> sp. n. <bold>32</bold> <italic><tp:taxon-name><tp:taxon-name-part taxon-name-part-type="genus">Medetera</tp:taxon-name-part> <tp:taxon-name-part taxon-name-part-type="species">triseta</tp:taxon-name-part></tp:taxon-name></italic> sp. n. <bold>33</bold> <italic><tp:taxon-name><tp:taxon-name-part taxon-name-part-type="genus">Medetera</tp:taxon-name-part> <tp:taxon-name-part taxon-name-part-type="species">flava</tp:taxon-name-part></tp:taxon-name></italic> sp. n. <bold>34</bold> <italic><tp:taxon-name><tp:taxon-name-part taxon-name-part-type="genus">Medetera</tp:taxon-name-part> <tp:taxon-name-part taxon-name-part-type="species">ganshuiensis</tp:taxon-name-part></tp:taxon-name></italic> sp. n. <bold>35</bold> <italic><tp:taxon-name><tp:taxon-name-part taxon-name-part-type="genus">Medetera</tp:taxon-name-part> <tp:taxon-name-part taxon-name-part-type="species">lihuae</tp:taxon-name-part></tp:taxon-name></italic> sp. n. <bold>36</bold> <italic><tp:taxon-name><tp:taxon-name-part taxon-name-part-type="genus">Medetera</tp:taxon-name-part> <tp:taxon-name-part taxon-name-part-type="species">shiae</tp:taxon-name-part></tp:taxon-name></italic> sp. n. <bold>37</bold> <italic><tp:taxon-name><tp:taxon-name-part taxon-name-part-type="genus">Medetera</tp:taxon-name-part> <tp:taxon-name-part taxon-name-part-type="species">shuimogouensis</tp:taxon-name-part></tp:taxon-name></italic> sp. n. <bold>38</bold> <italic><tp:taxon-name><tp:taxon-name-part taxon-name-part-type="genus">Medetera</tp:taxon-name-part> <tp:taxon-name-part taxon-name-part-type="species">transformata</tp:taxon-name-part></tp:taxon-name></italic> sp. n. <bold>39</bold> <italic><tp:taxon-name><tp:taxon-name-part taxon-name-part-type="genus">Medetera</tp:taxon-name-part> <tp:taxon-name-part taxon-name-part-type="species">xiquegouensis</tp:taxon-name-part></tp:taxon-name></italic> sp. n. Scale bars: 1 mm.</p></caption><graphic xmlns:xlink="http://www.w3.org/1999/xlink" xlink:href="zookeys-604-117-g013.jpg" position="float" orientation="portrait" xlink:type="simple" id="oo_95328.jpg"/></fig></tp:treatment-sec><ref-list><ref id="B17"><mixed-citation xmlns:xlink="http://www.w3.org/1999/xlink" xlink:type="simple">
          <person-group><name name-style="western"><surname>Negrobov</surname><given-names>OP</given-names></name><name name-style="western"><surname>Stackelberg</surname><given-names>AA</given-names></name></person-group> (<year>1971–77</year>) <article-title>29. <tp:taxon-name><tp:taxon-name-part taxon-name-part-type="family">Dolichopodidae</tp:taxon-name-part></tp:taxon-name>. <tp:taxon-name><tp:taxon-name-part taxon-name-part-type="subfamily">Medeterinae</tp:taxon-name-part></tp:taxon-name>.</article-title> In: <person-group><name name-style="western"><surname>Lindner</surname><given-names>E</given-names></name></person-group> (<role>Ed.</role>) <source>Die Fliegen der Palaearktischen Region</source> <volume>4</volume>(<issue>5</issue>): Lief. <volume>284</volume>: <fpage>238</fpage>–<lpage>256</lpage> (<year>1971</year>), Lief. <volume>289</volume>: <fpage>257</fpage>–<lpage>302</lpage> (<year>1972</year>), Lief. <volume>302</volume>: <fpage>303</fpage>–<lpage>324</lpage> (<year>1974</year>), Lief. <volume>303</volume>: <fpage>325</fpage>–<lpage>346</lpage> (<year>1974</year>), Lief. <volume>316</volume>: <fpage>347</fpage>–<lpage>354</lpage> (<year>1977</year>).</mixed-citation></ref></ref-list></tp:taxon-treatment>
