# Supplementary material for: New species of Medetera from Inner Mongolia, China (Diptera, Dolichopodidae, Medeterinae)
Source: Zookeys. 2016 Jul 11;(604):117–44. doi: 10.3897/zookeys.604.8377 (PMC4978022; doi:10.3897/zookeys.604.8377)
Supplement: XML Treatment for Medetera flava [file zookeys.604.8377-treatment4.xml]

<!DOCTYPE tp:taxon-treatment
  PUBLIC "-//TaxonX//DTD Taxonomic Treatment Publishing DTD v0 20100105//EN" "tax-treatment-NSO.dtd">
<tp:taxon-treatment xmlns:tp="http://www.plazi.org/taxpub"><tp:treatment-meta><kwd-group><label>Taxon classification</label><kwd><named-content content-type="kingdom">Animalia</named-content></kwd><kwd><named-content content-type="order">Diptera</named-content></kwd><kwd><named-content content-type="family">Dolichopodidae</named-content></kwd></kwd-group><mixed-citation publication-type="journal"><person-group><name><surname>Tang</surname><given-names>Chufei</given-names></name><name><surname>Wang</surname><given-names>Ning</given-names></name><name><surname>Yang</surname><given-names>Ding</given-names></name></person-group><article-title>New species of <italic><tp:taxon-name><tp:taxon-name-part taxon-name-part-type="genus">Medetera</tp:taxon-name-part></tp:taxon-name></italic> from Inner Mongolia, China (<tp:taxon-name><tp:taxon-name-part taxon-name-part-type="order">Diptera</tp:taxon-name-part></tp:taxon-name>, <tp:taxon-name><tp:taxon-name-part taxon-name-part-type="family">Dolichopodidae</tp:taxon-name-part></tp:taxon-name>, <tp:taxon-name><tp:taxon-name-part taxon-name-part-type="subfamily">Medeterinae</tp:taxon-name-part></tp:taxon-name>)</article-title><source>Zookeys</source><day>11</day><month>7</month><year>2016</year><volume>2016</volume><issue>604</issue><fpage>117</fpage><lpage>144</lpage><pub-id pub-id-type="doi">10.3897/zookeys.604.8377</pub-id></mixed-citation></tp:treatment-meta><tp:nomenclature><tp:taxon-name>
              <tp:taxon-name-part taxon-name-part-type="genus">Medetera</tp:taxon-name-part>
              <tp:taxon-name-part taxon-name-part-type="species">flava</tp:taxon-name-part>
              <object-id xmlns:xlink="http://www.w3.org/1999/xlink" content-type="zoobank" xlink:type="simple">http://zoobank.org/9348B212-23C5-4623-AF98-EDB98B449342</object-id>
            </tp:taxon-name><tp:taxon-status xmlns:xlink="http://www.w3.org/1999/xlink" xlink:type="simple">sp. n.</tp:taxon-status><xref ref-type="fig" rid="F1">Figs 4</xref><xref ref-type="fig" rid="F6">, 16–17</xref><xref ref-type="fig" rid="F13">, 33</xref><!--PageBreak--></tp:nomenclature><tp:treatment-sec sec-type="diagnosis" id="SECID0ESHBG"><title>Diagnosis.</title><p>Width of face about 1.7 times length of first flagellomere. First flagellomere somewhat rectangular, 0.4 times as long as wide. Four pairs of <abbrev xmlns:xlink="http://www.w3.org/1999/xlink" xlink:title="dorsocentral bristle s" id="ABBRID0EYHBG" xlink:type="simple">dc</abbrev> of which posterior three pairs long strong, Five hair-like biseriate <abbrev xmlns:xlink="http://www.w3.org/1999/xlink" xlink:title="acrostichal bristle s" id="ABBRID0E3HBG" xlink:type="simple">acr</abbrev>. Pp with three pale yellow spine-like <!--PageBreak-->bristles in equal length. <abbrev xmlns:xlink="http://www.w3.org/1999/xlink" xlink:title="length of crossvein dm–cu / length of distal portion of vein CuA" id="ABBRID0ECIBG" xlink:type="simple">CuAx ratio</abbrev> 0.8. Legs almost entirely yellow. Basolateral bristle of epandrial lobe wholly feather-like. Cercus strip-like, tip depressed at middle, margin on invagination slightly raised at middle, with one short blade-like apical bristle.</p></tp:treatment-sec><tp:treatment-sec sec-type="description" id="SECID0EGIBG"><title>Description.</title><p>Male (Fig. <xref ref-type="fig" rid="F1">4</xref>). Body length 2.8 mm, wing length 2.5 mm. Head: vertex, frons and face dark metallic green with gray pollinosity; eyes separated, face nearly parallel, width of face about 1.7 times length of first flagellomere. Hairs and bristles on head black except postocular bristles and posteroventral hairs pale yellow. Antenna (Fig. <xref ref-type="fig" rid="F6">16</xref>) black; first flagellomere somewhat rectangular, 0.4 times as wide as long; arista apical, black and bare, with basal segment extremely short, less than 0.1 times length of apical segment. Proboscis black with pale yellow apical hairs; palpus black with black apical hairs.</p><p>Thorax dark metallic green with gray pollinosity. Hairs and bristles on thorax black except <abbrev xmlns:xlink="http://www.w3.org/1999/xlink" xlink:title="propleuron" id="ABBRID0EWIBG" xlink:type="simple">pp</abbrev> with three pale yellow spine-like bristles in equal length. Four pairs of <abbrev xmlns:xlink="http://www.w3.org/1999/xlink" xlink:title="dorsocentral bristle s" id="ABBRID0E1IBG" xlink:type="simple">dc</abbrev> of which posterior three pairs long strong, five hair-like biseriate <abbrev xmlns:xlink="http://www.w3.org/1999/xlink" xlink:title="acrostichal bristle s" id="ABBRID0E5IBG" xlink:type="simple">acr</abbrev>, two <abbrev xmlns:xlink="http://www.w3.org/1999/xlink" xlink:title="supraalar bristle s" id="ABBRID0ECJBG" xlink:type="simple">sa</abbrev>. Scutellum with two pairs of <abbrev xmlns:xlink="http://www.w3.org/1999/xlink" xlink:title="scutellars" id="ABBRID0EGJBG" xlink:type="simple">sc</abbrev> (median pair long, strong). Legs mainly yellow, but base of fore coxa, mid and hind coxae, extreme base of hind tarsomere 1, apical half of tarsomere 3 and tarsomeres 4–5 black. Hairs and bristles on legs mainly pale yellow. Fore coxa with three apical bristles; mid and hind coxae each with one strong outer bristle at middle and one outer bristle at apical 1/2. Mid femur with six pairs of weak <abbrev xmlns:xlink="http://www.w3.org/1999/xlink" xlink:title="anteroventral bristle s" id="ABBRID0EKJBG" xlink:type="simple">av</abbrev>-<abbrev xmlns:xlink="http://www.w3.org/1999/xlink" xlink:title="posteroventral bristle s" id="ABBRID0EOJBG" xlink:type="simple">pv</abbrev>. <!--PageBreak-->Hind femur with six dorsal bristles and eight short ventral bristles, all very thin. Mid tibia with one black <abbrev xmlns:xlink="http://www.w3.org/1999/xlink" xlink:title="anterodorsal bristle s" id="ABBRID0EUJBG" xlink:type="simple">ad</abbrev>-<abbrev xmlns:xlink="http://www.w3.org/1999/xlink" xlink:title="posterodorsal bristle s" id="ABBRID0EYJBG" xlink:type="simple">pd</abbrev> pair at basal 1/4 and two apical bristles. Hind tibia with eight short <abbrev xmlns:xlink="http://www.w3.org/1999/xlink" xlink:title="anterodorsal bristle s" id="ABBRID0E3JBG" xlink:type="simple">ad</abbrev> at apical 1/4 and three apical bristles. Fore and mid tarsomeres 2-4 each with three short black apical bristles. Hind tarsomere 2 with row of 12 short spine-like bristles. Relative length of tibiae and five tarsomeres of legs <abbrev xmlns:xlink="http://www.w3.org/1999/xlink" xlink:title="fore leg" id="ABBRID0EAKBG" xlink:type="simple">LI</abbrev>: 2.5 : 1.3 : 1.0 : 0.5 : 0.4 : 0.4; <abbrev xmlns:xlink="http://www.w3.org/1999/xlink" xlink:title="mid leg" id="ABBRID0EKKBG" xlink:type="simple">LII</abbrev>: 3.5 : 2.0 : 1.0 : 0.6 : 0.5: 0.3; <abbrev xmlns:xlink="http://www.w3.org/1999/xlink" xlink:title="hind leg" id="ABBRID0EOKBG" xlink:type="simple">LIII</abbrev>: 4.0 : 0.8 : 2.0 : 1.0 : 0.5: 0.4. Wing nearly hyaline, tinged brown; veins brown, R<sub>4+5</sub> and M<sub>1+2</sub> convergent apically. <abbrev xmlns:xlink="http://www.w3.org/1999/xlink" xlink:title="length of crossvein dm–cu / length of distal portion of vein CuA" id="ABBRID0EWKBG" xlink:type="simple">CuAx ratio</abbrev> 0.8. Squama pale white with long pale hairs. Halter pale yellow.</p><p>Abdomen dark metallic green with thick gray pollinosity. Hairs and bristles pale yellow. male genitalia (Figs <xref ref-type="fig" rid="F6">17</xref>, <xref ref-type="fig" rid="F13">33</xref>): Mainly black except epandrial lobes, surstylus and cercus brown. Hairs and bristles yellow to pale white. Epandrium longer than wide, epandrial lobes forming one digitation with two long and slender apical bristles, of which basolateral bristle of epandrial lobe wholly feather-like. Ventral surstylus narrowed towards tip, almost straight except one wave near base, tip blunt, with row of six apical bristles; dorsal surstylus wide and U-shaped apically, thin, bent at middle, with one long bristle at apical 1/10, ventral and dorsal lobes each with one short apical bristle. Cercus strip-like, raised at middle on dorsal margin, three times longer than wide; dorsal margin with dense marginal bristles, tip depressed at middle, margin on depression slightly raised at middle, with short dense bristles and one short blade-like bristle apically. Hypandrium simple. Phallus thin, hidden within hypandrium.</p><p>Female. Body length 3.0 mm, wing length 2.5 mm. Similar to male.</p></tp:treatment-sec><tp:treatment-sec sec-type="Types" id="SECID0EFLBG"><title>Types.</title><p>Holotype male, CHINA, Inner Mongolia, Tumujinur Nur (<named-content xmlns:xlink="http://www.w3.org/1999/xlink" content-type="dwc:verbatimCoordinates" xlink:type="simple"><named-content content-type="geo-json" specific-use="{&#34;type&#34;:&#34;Point&#34;,&#34;coordinates&#34;:[122.182778,46.288222]}" id="NCID0EOLBG" xlink:type="simple">N46°17'17.6", E122°10'58.0"</named-content></named-content>), 220 m, collected by sweeping nets in grass, 2014.VII.23, Yanan Lv (<named-content xmlns:xlink="http://www.w3.org/1999/xlink" content-type="dwc:institutional_code" xlink:type="simple">CAU</named-content>). Paratypes: 3 females, same data as holotype (<named-content xmlns:xlink="http://www.w3.org/1999/xlink" content-type="dwc:institutional_code" xlink:type="simple">CAU</named-content>).</p></tp:treatment-sec><tp:treatment-sec sec-type="distribution" id="SECID0EJMBG"><title>Distribution.</title><p>Palaearctic: China (Inner Mongolia).</p></tp:treatment-sec><tp:treatment-sec sec-type="remarks" id="SECID0EOMBG"><title>Remarks.</title><p>This new species is somewhat similar to <italic><tp:taxon-name><tp:taxon-name-part taxon-name-part-type="genus">Medetera</tp:taxon-name-part> <tp:taxon-name-part taxon-name-part-type="species">diadema</tp:taxon-name-part></tp:taxon-name></italic> Linnaeus, 1767 because they both have black antenna, yellow tibia and one <abbrev xmlns:xlink="http://www.w3.org/1999/xlink" xlink:title="anterodorsal bristle s" id="ABBRID0E5MBG" xlink:type="simple">ad</abbrev>, one <abbrev xmlns:xlink="http://www.w3.org/1999/xlink" xlink:title="posterodorsal bristle s" id="ABBRID0ECNBG" xlink:type="simple">pd</abbrev> on mid tibia, their bristles on <abbrev xmlns:xlink="http://www.w3.org/1999/xlink" xlink:title="propleuron" id="ABBRID0EGNBG" xlink:type="simple">pp</abbrev> are nearly in same length, but can be distinguished from the latter by the <abbrev xmlns:xlink="http://www.w3.org/1999/xlink" xlink:title="length of crossvein dm–cu / length of distal portion of vein CuA" id="ABBRID0EKNBG" xlink:type="simple">CuAx ratio</abbrev> and the color of legs and the bristles on epandrial lobe and cercus. In <italic><tp:taxon-name><tp:taxon-name-part taxon-name-part-type="genus">Medetera</tp:taxon-name-part> <tp:taxon-name-part taxon-name-part-type="species">diadema</tp:taxon-name-part></tp:taxon-name></italic>, the <abbrev xmlns:xlink="http://www.w3.org/1999/xlink" xlink:title="length of crossvein dm–cu / length of distal portion of vein CuA" id="ABBRID0EYNBG" xlink:type="simple">CuAx ratio</abbrev> is 0.56, the coxae and the tarsi are brown, the bristle on epandrial lobe is normal, the cercus has a claw-like apical bristle and one long apical process ventrally (<xref ref-type="bibr" rid="B17">Negrobov and Stackelberg 1972</xref>: 296, figs 505–506).</p></tp:treatment-sec><tp:treatment-sec sec-type="etymology" id="SECID0EAOBG"><title>Etymology.</title><p>The specific name refers to the nearly entirely yellow color of the legs.</p></tp:treatment-sec><tp:treatment-sec><!--Section generated to contain objects referenced in tp:taxon-treatment.--><fig id="F1" position="float" orientation="portrait"><label>Figures 1–6.</label><caption><p>Habitus, lateral view (male). <bold>1</bold> <italic><tp:taxon-name><tp:taxon-name-part taxon-name-part-type="genus">Medetera</tp:taxon-name-part> <tp:taxon-name-part taxon-name-part-type="species">albens</tp:taxon-name-part></tp:taxon-name></italic> sp. n. <bold>2</bold> <italic><tp:taxon-name><tp:taxon-name-part taxon-name-part-type="genus">Medetera</tp:taxon-name-part> <tp:taxon-name-part taxon-name-part-type="species">bisetifera</tp:taxon-name-part></tp:taxon-name></italic> sp. n. <bold>3</bold> <italic><tp:taxon-name><tp:taxon-name-part taxon-name-part-type="genus">Medetera</tp:taxon-name-part> <tp:taxon-name-part taxon-name-part-type="species">triseta</tp:taxon-name-part></tp:taxon-name></italic> sp. n. <bold>4</bold> <italic><tp:taxon-name><tp:taxon-name-part taxon-name-part-type="genus">Medetera</tp:taxon-name-part> <tp:taxon-name-part taxon-name-part-type="species">flava</tp:taxon-name-part></tp:taxon-name></italic> sp. n. <bold>5</bold> <italic><tp:taxon-name><tp:taxon-name-part taxon-name-part-type="genus">Medetera</tp:taxon-name-part> <tp:taxon-name-part taxon-name-part-type="species">ganshuiensis</tp:taxon-name-part></tp:taxon-name></italic> sp. n. <bold>6</bold> <italic><tp:taxon-name><tp:taxon-name-part taxon-name-part-type="genus">Medetera</tp:taxon-name-part> <tp:taxon-name-part taxon-name-part-type="species">lihuae</tp:taxon-name-part></tp:taxon-name></italic> sp. n. Scale bars: 1 mm.</p></caption><graphic xmlns:xlink="http://www.w3.org/1999/xlink" xlink:href="zookeys-604-117-g001.jpg" position="float" orientation="portrait" xlink:type="simple" id="oo_95316.jpg"/></fig><fig id="F6" position="float" orientation="portrait"><label>Figures 16–17.</label><caption><p>
          <italic><tp:taxon-name><tp:taxon-name-part taxon-name-part-type="genus">Medetera</tp:taxon-name-part> <tp:taxon-name-part taxon-name-part-type="species">flava</tp:taxon-name-part></tp:taxon-name></italic> sp. n., male. <bold>16</bold>. Antenna <bold>17</bold> genitalia, lateral view. Scale bar = 0.2 mm.</p></caption><graphic xmlns:xlink="http://www.w3.org/1999/xlink" xlink:href="zookeys-604-117-g006.jpg" position="float" orientation="portrait" xlink:type="simple" id="oo_95321.jpg"/></fig><fig id="F13" position="float" orientation="portrait"><label>Figures 30–39.</label><caption><p>Ventral view of apical half of male genitalia (male). <bold>30</bold> <italic><tp:taxon-name><tp:taxon-name-part taxon-name-part-type="genus">Medetera</tp:taxon-name-part> <tp:taxon-name-part taxon-name-part-type="species">albens</tp:taxon-name-part></tp:taxon-name></italic> sp. n. <bold>31</bold> <italic><tp:taxon-name><tp:taxon-name-part taxon-name-part-type="genus">Medetera</tp:taxon-name-part> <tp:taxon-name-part taxon-name-part-type="species">bisetifera</tp:taxon-name-part></tp:taxon-name></italic> sp. n. <bold>32</bold> <italic><tp:taxon-name><tp:taxon-name-part taxon-name-part-type="genus">Medetera</tp:taxon-name-part> <tp:taxon-name-part taxon-name-part-type="species">triseta</tp:taxon-name-part></tp:taxon-name></italic> sp. n. <bold>33</bold> <italic><tp:taxon-name><tp:taxon-name-part taxon-name-part-type="genus">Medetera</tp:taxon-name-part> <tp:taxon-name-part taxon-name-part-type="species">flava</tp:taxon-name-part></tp:taxon-name></italic> sp. n. <bold>34</bold> <italic><tp:taxon-name><tp:taxon-name-part taxon-name-part-type="genus">Medetera</tp:taxon-name-part> <tp:taxon-name-part taxon-name-part-type="species">ganshuiensis</tp:taxon-name-part></tp:taxon-name></italic> sp. n. <bold>35</bold> <italic><tp:taxon-name><tp:taxon-name-part taxon-name-part-type="genus">Medetera</tp:taxon-name-part> <tp:taxon-name-part taxon-name-part-type="species">lihuae</tp:taxon-name-part></tp:taxon-name></italic> sp. n. <bold>36</bold> <italic><tp:taxon-name><tp:taxon-name-part taxon-name-part-type="genus">Medetera</tp:taxon-name-part> <tp:taxon-name-part taxon-name-part-type="species">shiae</tp:taxon-name-part></tp:taxon-name></italic> sp. n. <bold>37</bold> <italic><tp:taxon-name><tp:taxon-name-part taxon-name-part-type="genus">Medetera</tp:taxon-name-part> <tp:taxon-name-part taxon-name-part-type="species">shuimogouensis</tp:taxon-name-part></tp:taxon-name></italic> sp. n. <bold>38</bold> <italic><tp:taxon-name><tp:taxon-name-part taxon-name-part-type="genus">Medetera</tp:taxon-name-part> <tp:taxon-name-part taxon-name-part-type="species">transformata</tp:taxon-name-part></tp:taxon-name></italic> sp. n. <bold>39</bold> <italic><tp:taxon-name><tp:taxon-name-part taxon-name-part-type="genus">Medetera</tp:taxon-name-part> <tp:taxon-name-part taxon-name-part-type="species">xiquegouensis</tp:taxon-name-part></tp:taxon-name></italic> sp. n. Scale bars: 1 mm.</p></caption><graphic xmlns:xlink="http://www.w3.org/1999/xlink" xlink:href="zookeys-604-117-g013.jpg" position="float" orientation="portrait" xlink:type="simple" id="oo_95328.jpg"/></fig></tp:treatment-sec><ref-list><ref id="B17"><mixed-citation xmlns:xlink="http://www.w3.org/1999/xlink" xlink:type="simple">
          <person-group><name name-style="western"><surname>Negrobov</surname><given-names>OP</given-names></name><name name-style="western"><surname>Stackelberg</surname><given-names>AA</given-names></name></person-group> (<year>1971–77</year>) <article-title>29. <tp:taxon-name><tp:taxon-name-part taxon-name-part-type="family">Dolichopodidae</tp:taxon-name-part></tp:taxon-name>. <tp:taxon-name><tp:taxon-name-part taxon-name-part-type="subfamily">Medeterinae</tp:taxon-name-part></tp:taxon-name>.</article-title> In: <person-group><name name-style="western"><surname>Lindner</surname><given-names>E</given-names></name></person-group> (<role>Ed.</role>) <source>Die Fliegen der Palaearktischen Region</source> <volume>4</volume>(<issue>5</issue>): Lief. <volume>284</volume>: <fpage>238</fpage>–<lpage>256</lpage> (<year>1971</year>), Lief. <volume>289</volume>: <fpage>257</fpage>–<lpage>302</lpage> (<year>1972</year>), Lief. <volume>302</volume>: <fpage>303</fpage>–<lpage>324</lpage> (<year>1974</year>), Lief. <volume>303</volume>: <fpage>325</fpage>–<lpage>346</lpage> (<year>1974</year>), Lief. <volume>316</volume>: <fpage>347</fpage>–<lpage>354</lpage> (<year>1977</year>).</mixed-citation></ref></ref-list></tp:taxon-treatment>
