# Supplementary material for: New species of Medetera from Inner Mongolia, China (Diptera, Dolichopodidae, Medeterinae)
Source: Zookeys. 2016 Jul 11;(604):117–44. doi: 10.3897/zookeys.604.8377 (PMC4978022; doi:10.3897/zookeys.604.8377)
Supplement: XML Treatment for Medetera shuimogouensis [file zookeys.604.8377-treatment8.xml]

<!DOCTYPE tp:taxon-treatment
  PUBLIC "-//TaxonX//DTD Taxonomic Treatment Publishing DTD v0 20100105//EN" "tax-treatment-NSO.dtd">
<tp:taxon-treatment xmlns:tp="http://www.plazi.org/taxpub"><tp:treatment-meta><kwd-group><label>Taxon classification</label><kwd><named-content content-type="kingdom">Animalia</named-content></kwd><kwd><named-content content-type="order">Diptera</named-content></kwd><kwd><named-content content-type="family">Dolichopodidae</named-content></kwd></kwd-group><mixed-citation publication-type="journal"><person-group><name><surname>Tang</surname><given-names>Chufei</given-names></name><name><surname>Wang</surname><given-names>Ning</given-names></name><name><surname>Yang</surname><given-names>Ding</given-names></name></person-group><article-title>New species of <italic><tp:taxon-name><tp:taxon-name-part taxon-name-part-type="genus">Medetera</tp:taxon-name-part></tp:taxon-name></italic> from Inner Mongolia, China (<tp:taxon-name><tp:taxon-name-part taxon-name-part-type="order">Diptera</tp:taxon-name-part></tp:taxon-name>, <tp:taxon-name><tp:taxon-name-part taxon-name-part-type="family">Dolichopodidae</tp:taxon-name-part></tp:taxon-name>, <tp:taxon-name><tp:taxon-name-part taxon-name-part-type="subfamily">Medeterinae</tp:taxon-name-part></tp:taxon-name>)</article-title><source>Zookeys</source><day>11</day><month>7</month><year>2016</year><volume>2016</volume><issue>604</issue><fpage>117</fpage><lpage>144</lpage><pub-id pub-id-type="doi">10.3897/zookeys.604.8377</pub-id></mixed-citation></tp:treatment-meta><tp:nomenclature><tp:taxon-name>
              <tp:taxon-name-part taxon-name-part-type="genus">Medetera</tp:taxon-name-part>
              <tp:taxon-name-part taxon-name-part-type="species">shuimogouensis</tp:taxon-name-part>
              <object-id xmlns:xlink="http://www.w3.org/1999/xlink" content-type="zoobank" xlink:type="simple">http://zoobank.org/247B6A5F-A8BC-40E2-B879-73A32A753439</object-id>
            </tp:taxon-name><tp:taxon-status xmlns:xlink="http://www.w3.org/1999/xlink" xlink:type="simple">sp. n.</tp:taxon-status><xref ref-type="fig" rid="F2">Figs 8</xref><xref ref-type="fig" rid="F10">, 24–25</xref><xref ref-type="fig" rid="F13">, 37</xref><!--PageBreak--></tp:nomenclature><tp:treatment-sec sec-type="diagnosis" id="SECID0EIFAI"><title>Diagnosis.</title><p>Width of face approximately twice length of first flagellomere. Four pairs of <abbrev xmlns:xlink="http://www.w3.org/1999/xlink" xlink:title="dorsocentral bristle s" id="ABBRID0EOFAI" xlink:type="simple">dc</abbrev> (anterior one short, posterior three strong), four biseriate <abbrev xmlns:xlink="http://www.w3.org/1999/xlink" xlink:title="acrostichal bristle s" id="ABBRID0ESFAI" xlink:type="simple">acr</abbrev>. <abbrev xmlns:xlink="http://www.w3.org/1999/xlink" xlink:title="length of crossvein dm–cu / length of distal portion of vein CuA" id="ABBRID0EWFAI" xlink:type="simple">CuAx ratio</abbrev> 0.8. Phallus thin with big and round apex. Ventral surstylus long, wide, slightly narrowed towards tip, with three short apical bristles; dorsal surstylus thin, narrowed towards tip, wide and rounded apically, with three short apical bristles. Cercus nearly oval, 1.8 times longer than wide, without specialized bristles, covered with thin bristles (marginal bristles distributed averagely).</p></tp:treatment-sec><tp:treatment-sec sec-type="description" id="SECID0E1FAI"><title>Description.</title><p>Male (Fig. <xref ref-type="fig" rid="F2">8</xref>). Body length 2.4–2.5 mm, wing length 3.5 mm. Head: vertex, frons and face metallic green with gray pollinosity; eyes separated, face nearly parallel, width of face about twice length of first flagellomere. Hairs and bristles on head black except postocular bristles black and posteroventral pale yellow. Antenna (Fig. <xref ref-type="fig" rid="F10">24</xref>) all black; first flagellomere 0.8 times longer than wide; arista apical, thinly black pubescent, nearly bare, with basal segment extremely short, less than 0.1 times length of apical segment. Proboscis dark brown with radius dark brown strips, and with short pale apical hairs; palpus black with one strong black apical bristles.</p><p>Thorax metallic green with gray pollinosity. Hairs and bristles on thorax dark yellow. Four pairs of <abbrev xmlns:xlink="http://www.w3.org/1999/xlink" xlink:title="dorsocentral bristle s" id="ABBRID0EKGAI" xlink:type="simple">dc</abbrev> (anterior one short, posterior three strong), four regular biseriate <abbrev xmlns:xlink="http://www.w3.org/1999/xlink" xlink:title="acrostichal bristle s" id="ABBRID0EOGAI" xlink:type="simple">acr</abbrev> at anterior portion, two <abbrev xmlns:xlink="http://www.w3.org/1999/xlink" xlink:title="supraalar bristle s" id="ABBRID0ESGAI" xlink:type="simple">sa</abbrev>, <abbrev xmlns:xlink="http://www.w3.org/1999/xlink" xlink:title="propleuron" id="ABBRID0EWGAI" xlink:type="simple">pp</abbrev> with two yellow bristles not in equal length. Scutellum with two pairs of <abbrev xmlns:xlink="http://www.w3.org/1999/xlink" xlink:title="scutellars" id="ABBRID0E1GAI" xlink:type="simple">sc</abbrev> (median pair long strong). Legs black except tips of femora yellow. Hairs and bristles on legs mainly pale. Fore coxa with two rows of four paired <abbrev xmlns:xlink="http://www.w3.org/1999/xlink" xlink:title="anterodorsal bristle s" id="ABBRID0E5GAI" xlink:type="simple">ad</abbrev>-<abbrev xmlns:xlink="http://www.w3.org/1999/xlink" xlink:title="posterodorsal bristle s" id="ABBRID0ECHAI" xlink:type="simple">pd</abbrev> at apical 1/2; mid coxa with two outer bristles at middles; hind coxa with one outer bristle at middle. Mid trochanter with three short bristles apically. Hind femur with two rows of four short paired <abbrev xmlns:xlink="http://www.w3.org/1999/xlink" xlink:title="anterodorsal bristle s" id="ABBRID0EGHAI" xlink:type="simple">ad</abbrev>-<abbrev xmlns:xlink="http://www.w3.org/1999/xlink" xlink:title="posterodorsal bristle s" id="ABBRID0EKHAI" xlink:type="simple">pd</abbrev> at basal 1/3. Fore tibia with three short ventral apical bristles. Mid tibia with one brown <abbrev xmlns:xlink="http://www.w3.org/1999/xlink" xlink:title="anterodorsal bristle s" id="ABBRID0EOHAI" xlink:type="simple">ad</abbrev> at basal 2/5, one <abbrev xmlns:xlink="http://www.w3.org/1999/xlink" xlink:title="posterodorsal bristle s" id="ABBRID0ESHAI" xlink:type="simple">pd</abbrev> at basal 1/10 and two short ventral apical bristles; hind tibia without distinct bristles. Relative length of tibia and five tarsomeres of legs <abbrev xmlns:xlink="http://www.w3.org/1999/xlink" xlink:title="fore leg" id="ABBRID0EWHAI" xlink:type="simple">LI</abbrev>: 5.0 : 1.0 : 1.5 : 1.0 : 0.7 : 0.5; <abbrev xmlns:xlink="http://www.w3.org/1999/xlink" xlink:title="mid leg" id="ABBRID0EAIAI" xlink:type="simple">LII</abbrev>: 6.5 : 3.0 : 2.0 : <!--PageBreak-->1.6 : 0.6 : 0.7; <abbrev xmlns:xlink="http://www.w3.org/1999/xlink" xlink:title="hind leg" id="ABBRID0EGIAI" xlink:type="simple">LIII</abbrev>: 7.5 : 1.5 : 4.0 : 1.6 : 0.8: 0.7. Wing nearly hyaline, tinged brown; veins brown, R<sub>4+5</sub> and M<sub>1+2</sub> convergent apically. <abbrev xmlns:xlink="http://www.w3.org/1999/xlink" xlink:title="length of crossvein dm–cu / length of distal portion of vein CuA" id="ABBRID0EOIAI" xlink:type="simple">CuAx ratio</abbrev> 0.8. Squama pale white with pale white hairs. Halter pale yellow.</p><p>Abdomen metallic green with thin gray pollinosity. Hairs and bristles pale yellow. Male genitalia (Figs <xref ref-type="fig" rid="F10">25</xref>, <xref ref-type="fig" rid="F13">37</xref>): Mainly black except epandrial lobes, surstylus and cercus dark yellow, phallus dark brown. Hairs and bristles yellow to pale white. Epandrium longer than wide; epandrial lobes forming one digitation with two slender apical bristles. Ventral surstylus long, wide, slightly narrowed towards tip, with three short apical bristles; dorsal surstylus thin, narrowed towards tip, wide and rounded apically, with three short apical bristles. Cercus nearly oval, 1.8 times longer than wide, without specialized bristles, covered with thin bristles (marginal bristles distributed averagely). Hypandrium narrowed towards tip, blunt apically, thin and simple in lateral view. Phallus thin with big and round apex.</p><p>Female. Unknown.</p></tp:treatment-sec><tp:treatment-sec sec-type="Types" id="SECID0E4IAI"><title>Types.</title><p>Holotype male, CHINA, Inner Mongolia, Helan Mountain, Shuimogou (<named-content xmlns:xlink="http://www.w3.org/1999/xlink" content-type="dwc:verbatimCoordinates" xlink:type="simple"><named-content content-type="geo-json" specific-use="{&#34;type&#34;:&#34;Point&#34;,&#34;coordinates&#34;:[106.439611,39.611778]}" id="NCID0EGJAI" xlink:type="simple">N38°96'42.40", E105°85'82.60'’</named-content></named-content>), 1270 m, collected by sweeping nets in grass, 2010.VIII.6, Yan Li (<named-content xmlns:xlink="http://www.w3.org/1999/xlink" content-type="dwc:institutional_code" xlink:type="simple">CAU</named-content>). Paratypes: two males, same data as holotype (<named-content xmlns:xlink="http://www.w3.org/1999/xlink" content-type="dwc:institutional_code" xlink:type="simple">CAU</named-content>).</p></tp:treatment-sec><tp:treatment-sec sec-type="distribution" id="SECID0EBKAI"><title>Distribution.</title><p>Palaearctic: China (Inner Mongolia).</p></tp:treatment-sec><tp:treatment-sec sec-type="remarks" id="SECID0EGKAI"><title>Remarks.</title><p>This new species is unique for the cercus as it has no obvious bristle. The other parts of the species are somewhat like <italic><tp:taxon-name><tp:taxon-name-part taxon-name-part-type="genus">Medetera</tp:taxon-name-part> <tp:taxon-name-part taxon-name-part-type="species">feminina</tp:taxon-name-part></tp:taxon-name></italic> Negrobov, 1967 as they have similar <abbrev xmlns:xlink="http://www.w3.org/1999/xlink" xlink:title="dorsocentral bristle s" id="ABBRID0EWKAI" xlink:type="simple">dc</abbrev> and the bristles on <abbrev xmlns:xlink="http://www.w3.org/1999/xlink" xlink:title="propleuron" id="ABBRID0E1KAI" xlink:type="simple">pp</abbrev>, the halter and the color and the bristles of/on legs, but can be distinguished from the latter by the shape of phallus, in <italic><tp:taxon-name><tp:taxon-name-part taxon-name-part-type="genus">Medetera</tp:taxon-name-part> <tp:taxon-name-part taxon-name-part-type="species">feminina</tp:taxon-name-part></tp:taxon-name></italic>, the phallus is curved like the beak of an eagle apically. (<xref ref-type="bibr" rid="B17">Negrobov and Stackelberg 1972</xref>: 299, figs 527–529, 535).</p></tp:treatment-sec><tp:treatment-sec sec-type="etymology" id="SECID0EMLAI"><title>Etymology.</title><p>The species is named for the type locality, Shuimogou.</p><!--PageBreak--></tp:treatment-sec><tp:treatment-sec><!--Section generated to contain objects referenced in tp:taxon-treatment.--><fig id="F2" position="float" orientation="portrait"><label>Figures 7–10.</label><caption><p>Habitus, lateral view (male). <bold>7</bold> <italic><tp:taxon-name><tp:taxon-name-part taxon-name-part-type="genus">Medetera</tp:taxon-name-part> <tp:taxon-name-part taxon-name-part-type="species">shiae</tp:taxon-name-part></tp:taxon-name></italic> sp. n. <bold>8</bold> <italic><tp:taxon-name><tp:taxon-name-part taxon-name-part-type="genus">Medetera</tp:taxon-name-part> <tp:taxon-name-part taxon-name-part-type="species">shuimogouensis</tp:taxon-name-part></tp:taxon-name></italic> sp. n. <bold>9</bold> <italic><tp:taxon-name><tp:taxon-name-part taxon-name-part-type="genus">Medetera</tp:taxon-name-part> <tp:taxon-name-part taxon-name-part-type="species">transformata</tp:taxon-name-part></tp:taxon-name></italic> sp. n. <bold>10</bold> <italic><tp:taxon-name><tp:taxon-name-part taxon-name-part-type="genus">Medetera</tp:taxon-name-part> <tp:taxon-name-part taxon-name-part-type="species">xiquegouensis</tp:taxon-name-part></tp:taxon-name></italic> sp. n. Scale bars: 1 mm.</p></caption><graphic xmlns:xlink="http://www.w3.org/1999/xlink" xlink:href="zookeys-604-117-g002.jpg" position="float" orientation="portrait" xlink:type="simple" id="oo_95317.jpg"/></fig><fig id="F10" position="float" orientation="portrait"><label>Figures 24–25.</label><caption><p>
          <italic><tp:taxon-name><tp:taxon-name-part taxon-name-part-type="genus">Medetera</tp:taxon-name-part> <tp:taxon-name-part taxon-name-part-type="species">shuimogouensis</tp:taxon-name-part></tp:taxon-name></italic> sp. n., male. <bold>24</bold>. Antenna <bold>25</bold> genitalia, lateral view. Scale bar = 0.2 mm.</p></caption><graphic xmlns:xlink="http://www.w3.org/1999/xlink" xlink:href="zookeys-604-117-g010.jpg" position="float" orientation="portrait" xlink:type="simple" id="oo_95325.jpg"/></fig><fig id="F13" position="float" orientation="portrait"><label>Figures 30–39.</label><caption><p>Ventral view of apical half of male genitalia (male). <bold>30</bold> <italic><tp:taxon-name><tp:taxon-name-part taxon-name-part-type="genus">Medetera</tp:taxon-name-part> <tp:taxon-name-part taxon-name-part-type="species">albens</tp:taxon-name-part></tp:taxon-name></italic> sp. n. <bold>31</bold> <italic><tp:taxon-name><tp:taxon-name-part taxon-name-part-type="genus">Medetera</tp:taxon-name-part> <tp:taxon-name-part taxon-name-part-type="species">bisetifera</tp:taxon-name-part></tp:taxon-name></italic> sp. n. <bold>32</bold> <italic><tp:taxon-name><tp:taxon-name-part taxon-name-part-type="genus">Medetera</tp:taxon-name-part> <tp:taxon-name-part taxon-name-part-type="species">triseta</tp:taxon-name-part></tp:taxon-name></italic> sp. n. <bold>33</bold> <italic><tp:taxon-name><tp:taxon-name-part taxon-name-part-type="genus">Medetera</tp:taxon-name-part> <tp:taxon-name-part taxon-name-part-type="species">flava</tp:taxon-name-part></tp:taxon-name></italic> sp. n. <bold>34</bold> <italic><tp:taxon-name><tp:taxon-name-part taxon-name-part-type="genus">Medetera</tp:taxon-name-part> <tp:taxon-name-part taxon-name-part-type="species">ganshuiensis</tp:taxon-name-part></tp:taxon-name></italic> sp. n. <bold>35</bold> <italic><tp:taxon-name><tp:taxon-name-part taxon-name-part-type="genus">Medetera</tp:taxon-name-part> <tp:taxon-name-part taxon-name-part-type="species">lihuae</tp:taxon-name-part></tp:taxon-name></italic> sp. n. <bold>36</bold> <italic><tp:taxon-name><tp:taxon-name-part taxon-name-part-type="genus">Medetera</tp:taxon-name-part> <tp:taxon-name-part taxon-name-part-type="species">shiae</tp:taxon-name-part></tp:taxon-name></italic> sp. n. <bold>37</bold> <italic><tp:taxon-name><tp:taxon-name-part taxon-name-part-type="genus">Medetera</tp:taxon-name-part> <tp:taxon-name-part taxon-name-part-type="species">shuimogouensis</tp:taxon-name-part></tp:taxon-name></italic> sp. n. <bold>38</bold> <italic><tp:taxon-name><tp:taxon-name-part taxon-name-part-type="genus">Medetera</tp:taxon-name-part> <tp:taxon-name-part taxon-name-part-type="species">transformata</tp:taxon-name-part></tp:taxon-name></italic> sp. n. <bold>39</bold> <italic><tp:taxon-name><tp:taxon-name-part taxon-name-part-type="genus">Medetera</tp:taxon-name-part> <tp:taxon-name-part taxon-name-part-type="species">xiquegouensis</tp:taxon-name-part></tp:taxon-name></italic> sp. n. Scale bars: 1 mm.</p></caption><graphic xmlns:xlink="http://www.w3.org/1999/xlink" xlink:href="zookeys-604-117-g013.jpg" position="float" orientation="portrait" xlink:type="simple" id="oo_95328.jpg"/></fig></tp:treatment-sec><ref-list><ref id="B17"><mixed-citation xmlns:xlink="http://www.w3.org/1999/xlink" xlink:type="simple">
          <person-group><name name-style="western"><surname>Negrobov</surname><given-names>OP</given-names></name><name name-style="western"><surname>Stackelberg</surname><given-names>AA</given-names></name></person-group> (<year>1971–77</year>) <article-title>29. <tp:taxon-name><tp:taxon-name-part taxon-name-part-type="family">Dolichopodidae</tp:taxon-name-part></tp:taxon-name>. <tp:taxon-name><tp:taxon-name-part taxon-name-part-type="subfamily">Medeterinae</tp:taxon-name-part></tp:taxon-name>.</article-title> In: <person-group><name name-style="western"><surname>Lindner</surname><given-names>E</given-names></name></person-group> (<role>Ed.</role>) <source>Die Fliegen der Palaearktischen Region</source> <volume>4</volume>(<issue>5</issue>): Lief. <volume>284</volume>: <fpage>238</fpage>–<lpage>256</lpage> (<year>1971</year>), Lief. <volume>289</volume>: <fpage>257</fpage>–<lpage>302</lpage> (<year>1972</year>), Lief. <volume>302</volume>: <fpage>303</fpage>–<lpage>324</lpage> (<year>1974</year>), Lief. <volume>303</volume>: <fpage>325</fpage>–<lpage>346</lpage> (<year>1974</year>), Lief. <volume>316</volume>: <fpage>347</fpage>–<lpage>354</lpage> (<year>1977</year>).</mixed-citation></ref></ref-list></tp:taxon-treatment>
