# Supplementary material for: New species of Medetera from Inner Mongolia, China (Diptera, Dolichopodidae, Medeterinae)
Source: Zookeys. 2016 Jul 11;(604):117–44. doi: 10.3897/zookeys.604.8377 (PMC4978022; doi:10.3897/zookeys.604.8377)
Supplement: XML Treatment for Medetera transformata [file zookeys.604.8377-treatment9.xml]

<!DOCTYPE tp:taxon-treatment
  PUBLIC "-//TaxonX//DTD Taxonomic Treatment Publishing DTD v0 20100105//EN" "tax-treatment-NSO.dtd">
<tp:taxon-treatment xmlns:tp="http://www.plazi.org/taxpub"><tp:treatment-meta><kwd-group><label>Taxon classification</label><kwd><named-content content-type="kingdom">Animalia</named-content></kwd><kwd><named-content content-type="order">Diptera</named-content></kwd><kwd><named-content content-type="family">Dolichopodidae</named-content></kwd></kwd-group><mixed-citation publication-type="journal"><person-group><name><surname>Tang</surname><given-names>Chufei</given-names></name><name><surname>Wang</surname><given-names>Ning</given-names></name><name><surname>Yang</surname><given-names>Ding</given-names></name></person-group><article-title>New species of <italic><tp:taxon-name><tp:taxon-name-part taxon-name-part-type="genus">Medetera</tp:taxon-name-part></tp:taxon-name></italic> from Inner Mongolia, China (<tp:taxon-name><tp:taxon-name-part taxon-name-part-type="order">Diptera</tp:taxon-name-part></tp:taxon-name>, <tp:taxon-name><tp:taxon-name-part taxon-name-part-type="family">Dolichopodidae</tp:taxon-name-part></tp:taxon-name>, <tp:taxon-name><tp:taxon-name-part taxon-name-part-type="subfamily">Medeterinae</tp:taxon-name-part></tp:taxon-name>)</article-title><source>Zookeys</source><day>11</day><month>7</month><year>2016</year><volume>2016</volume><issue>604</issue><fpage>117</fpage><lpage>144</lpage><pub-id pub-id-type="doi">10.3897/zookeys.604.8377</pub-id></mixed-citation></tp:treatment-meta><tp:nomenclature><tp:taxon-name>
              <tp:taxon-name-part taxon-name-part-type="genus">Medetera</tp:taxon-name-part>
              <tp:taxon-name-part taxon-name-part-type="species">transformata</tp:taxon-name-part>
              <object-id xmlns:xlink="http://www.w3.org/1999/xlink" content-type="zoobank" xlink:type="simple">http://zoobank.org/2B4F6BD4-4DC9-4898-B4B5-243E4539413F</object-id>
            </tp:taxon-name><tp:taxon-status xmlns:xlink="http://www.w3.org/1999/xlink" xlink:type="simple">sp. n.</tp:taxon-status><xref ref-type="fig" rid="F2">Figs 9</xref><xref ref-type="fig" rid="F11">, 26–27</xref><xref ref-type="fig" rid="F13">, 38</xref></tp:nomenclature><tp:treatment-sec sec-type="diagnosis" id="SECID0EDNAI"><title>Diagnosis.</title><p>Width of face about 2.5 times length of first flagellomere. Four pairs of long strong spine-like <abbrev xmlns:xlink="http://www.w3.org/1999/xlink" xlink:title="dorsocentral bristle s" id="ABBRID0EJNAI" xlink:type="simple">dc</abbrev>, seven short weak hair-like biseriate <abbrev xmlns:xlink="http://www.w3.org/1999/xlink" xlink:title="acrostichal bristle s" id="ABBRID0ENNAI" xlink:type="simple">acr</abbrev>. <abbrev xmlns:xlink="http://www.w3.org/1999/xlink" xlink:title="length of crossvein dm–cu / length of distal portion of vein CuA" id="ABBRID0ERNAI" xlink:type="simple">CuAx ratio</abbrev> 1.0. Ventral surstylus nearly straight, wide at basal 1/3, sharp apically, with a small preapical protuberance, with one spine-like apical bristle; dorsal surstylus thin, but dilated and U-shaped apically. Cercus strip-like, with dense marginal bristles and three long external bristles at basal 1/4. Hypandrium slightly expanded preapically in ventral view.</p></tp:treatment-sec><tp:treatment-sec sec-type="description" id="SECID0EVNAI"><title>Description.</title><p>Male (Fig. <xref ref-type="fig" rid="F2">9</xref>). Body length 2.5 mm, wing length 2.2 mm. Head: vertex, frons and face dark metallic green with gray pollinosity; eyes separated, face nearly parallel, width of face about 2.5 times length of first flagellomere. Hairs and bristles on head black except postocular bristles and posteroventral hairs pale yellow. Antenna (Fig. <xref ref-type="fig" rid="F11">26</xref>) black; first flagellomere nearly triangular, 1.1 times longer than wide, blunt at tip, shortly brown pubescent; arista apical, black, bare, basal segment short, nearly than 0.15 times length of apical segment. Proboscis black with black apical hairs; palpus black with black apical bristle.</p><p>Thorax metallic green with gray pollinosity. Hairs and bristles on thorax black except <abbrev xmlns:xlink="http://www.w3.org/1999/xlink" xlink:title="propleuron" id="ABBRID0EFOAI" xlink:type="simple">pp</abbrev> with three pale yellow spine-like bristles in same length. Four pairs of long strong spine-like <abbrev xmlns:xlink="http://www.w3.org/1999/xlink" xlink:title="dorsocentral bristle s" id="ABBRID0EJOAI" xlink:type="simple">dc</abbrev>, seven short weak hair-like biseriate <abbrev xmlns:xlink="http://www.w3.org/1999/xlink" xlink:title="acrostichal bristle s" id="ABBRID0ENOAI" xlink:type="simple">acr</abbrev>, two <abbrev xmlns:xlink="http://www.w3.org/1999/xlink" xlink:title="supraalar bristle s" id="ABBRID0EROAI" xlink:type="simple">sa</abbrev>. Scutellum with two pairs of <abbrev xmlns:xlink="http://www.w3.org/1999/xlink" xlink:title="scutellars" id="ABBRID0EVOAI" xlink:type="simple">sc</abbrev> (median pair long strong). Legs black except trochanters, tip of femora, mid tibia and basal half of mid tarsomere 1 yellow; hind tibia brown. Hairs and bristles on legs mainly pale yellow. Fore coxa with some short dorsal hairs and five-six short apical bristles; mid coxa with one strong outer bristle at middle and one relatively weak bristle at apical 1/3, hind coxa with one outer bristle at middle. Hind femur with five dorsal bristles and six short ventral bristles at basal 1/2. Fore tibia with two short brown apical bristles. Mid tibia with paired black strong <abbrev xmlns:xlink="http://www.w3.org/1999/xlink" xlink:title="anterodorsal bristle s" id="ABBRID0EZOAI" xlink:type="simple">ad</abbrev>-<abbrev xmlns:xlink="http://www.w3.org/1999/xlink" xlink:title="posterodorsal bristle s" id="ABBRID0E4OAI" xlink:type="simple">pd</abbrev> at basal 1/3 and two black strong apical bristles. Hind tibia with paired <abbrev xmlns:xlink="http://www.w3.org/1999/xlink" xlink:title="anterodorsal bristle s" id="ABBRID0EBPAI" xlink:type="simple">ad</abbrev>-<abbrev xmlns:xlink="http://www.w3.org/1999/xlink" xlink:title="posterodorsal bristle s" id="ABBRID0EFPAI" xlink:type="simple">pd</abbrev> at apical 1/6 and two short apical bristles. Fore tarsomere 1 with row of short ventral bristles. Hind tarsomere 1 with four short and thick black ventral bristles. Relative length of tibiae and five tarsomeres of legs <abbrev xmlns:xlink="http://www.w3.org/1999/xlink" xlink:title="fore leg" id="ABBRID0EJPAI" xlink:type="simple">LI</abbrev>: 2.5 : 1.0 : 0.8 : 0.5 : 0.3 : 0.4; <abbrev xmlns:xlink="http://www.w3.org/1999/xlink" xlink:title="mid leg" id="ABBRID0ETPAI" xlink:type="simple">LII</abbrev>: 3.5 : 2.0 : 1.0 : 0.7 : 0.3: 0.4; <abbrev xmlns:xlink="http://www.w3.org/1999/xlink" xlink:title="hind leg" id="ABBRID0EXPAI" xlink:type="simple">LIII</abbrev>: :3.5 : 0.5 : 1.7 : ? : ?: ? (hind tarsomeres 3-5 missing). Wing nearly hyaline, tinged brown; veins brown, R<sub>4+5</sub> and M<sub>1+2</sub> convergent apically. <abbrev xmlns:xlink="http://www.w3.org/1999/xlink" xlink:title="length of crossvein dm–cu / length of distal portion of vein CuA" id="ABBRID0E6PAI" xlink:type="simple">CuAx ratio</abbrev> 1.0. Squama pale white with long pale white hairs. Halter pale yellow.</p><p>Abdomen dark metallic green with thick gray pollinosity. Hairs and bristles pale yellow. Male genitalia (Fig. <xref ref-type="fig" rid="F9">22</xref>): Mainly black except epandrial lobes, surstylus and hypandrium dark yellow; cercus and phallus dark brown. Hairs and bristles yellow to pale white. Epandrium longer than wide; epandrial lobes forming one digitation with two long thin apical bristles. Ventral surstylus nearly straight, wide at basal 1/3, sharp apically, with a small preapical protuberance, with one spine-like apical bristle; dorsal surstylus thin, but dilated and U-shaped apically, ventral lobe short and wide, with six digitations each with one apical bristle, dorsal lobe dilated with one small digitation bearing one long apical bristles at basal 1/3 on dorsal margin and four preapical external bristles. Cercus strip-like, thick at basal 1/4 to middle on dorsal margin and apical 1/8 to 1/4 on ventral margin, with dense marginal bristles and three long external bristles at basal 1/4, two short bristles on the thick part of ventral margin and one short preapical bristle on ventral margin, and one apical blade-like bristle. Hypandrium thin and simple, sharp apically, slightly expanded preapically in ventral view. Phallus thin, hidden within hypandrium.</p><p>Female. Unknown.</p></tp:treatment-sec><tp:treatment-sec sec-type="Types" id="SECID0EKQAI"><title>Types.</title><p>Holotype male, CHINA, Inner Mongolia, Shuimogou (<named-content xmlns:xlink="http://www.w3.org/1999/xlink" content-type="dwc:verbatimCoordinates" xlink:type="simple"><named-content content-type="geo-json" specific-use="{&#34;type&#34;:&#34;Point&#34;,&#34;coordinates&#34;:[125.191694,49.579111]}" id="NCID0ETQAI" xlink:type="simple">N49°34'44.8", E125°11'30.1"</named-content></named-content>), 2130 m, collected by sweeping nets in grass, 2014.VII.5, Li Shi (<named-content xmlns:xlink="http://www.w3.org/1999/xlink" content-type="dwc:institutional_code" xlink:type="simple">CAU</named-content>). Paratypes: two males, CHINA, Inner Mongolia, Helan Mountain, Xiangchizigou (<named-content xmlns:xlink="http://www.w3.org/1999/xlink" content-type="dwc:verbatimCoordinates" xlink:type="simple"><named-content content-type="geo-json" specific-use="{&#34;type&#34;:&#34;Point&#34;,&#34;coordinates&#34;:[106.173056,39.000056]}" id="NCID0EGRAI" xlink:type="simple">N38°59'60.2", E105°70'23.0"</named-content></named-content>), 1950 m, collected by sweeping nets in grass, 2013.VIII.30, Xiao Zhang (<named-content xmlns:xlink="http://www.w3.org/1999/xlink" content-type="dwc:institutional_code" xlink:type="simple">CAU</named-content>); two males, CHINA, Inner Mongolia, Helan Mountain, Xilinguole, Dongwuqi (<named-content xmlns:xlink="http://www.w3.org/1999/xlink" content-type="dwc:verbatimCoordinates" xlink:type="simple"><named-content content-type="geo-json" specific-use="{&#34;type&#34;:&#34;Point&#34;,&#34;coordinates&#34;:[118.807972,46.395222]}" id="NCID0EZRAI" xlink:type="simple">N46°23'42.8", E118°48'28.7"</named-content></named-content>), 870 m, collected by sweeping nets in grass, 2014.VII.14, Yanan Lv (<named-content xmlns:xlink="http://www.w3.org/1999/xlink" content-type="dwc:institutional_code" xlink:type="simple">CAU</named-content>).</p></tp:treatment-sec><tp:treatment-sec sec-type="distribution" id="SECID0EJSAI"><title>Distribution.</title><p>Palaearctic: China (Inner Mongolia).</p></tp:treatment-sec><tp:treatment-sec sec-type="remarks" id="SECID0EOSAI"><title>Remarks.</title><p>This new species is unique for the shape of the dorsal surstylus and easily separated from other known species. It is somewhat like <italic><tp:taxon-name><tp:taxon-name-part taxon-name-part-type="genus">Medetera</tp:taxon-name-part> <tp:taxon-name-part taxon-name-part-type="species">murina</tp:taxon-name-part></tp:taxon-name></italic> Becker, 1917 as they have similar <abbrev xmlns:xlink="http://www.w3.org/1999/xlink" xlink:title="dorsocentral bristle s" id="ABBRID0E5SAI" xlink:type="simple">dc</abbrev>, the arista, the bristles on mid tibia, the color of legs and the CuAx <!--PageBreak-->ratio; but can be distinguished from the latter by the number of <abbrev xmlns:xlink="http://www.w3.org/1999/xlink" xlink:title="acrostichal bristle s" id="ABBRID0EETAI" xlink:type="simple">acr</abbrev>, the bristles on fore and mid femora and the shape of cercus. In <italic><tp:taxon-name><tp:taxon-name-part taxon-name-part-type="genus">Medetera</tp:taxon-name-part> <tp:taxon-name-part taxon-name-part-type="species">murina</tp:taxon-name-part></tp:taxon-name></italic>, thorax has four-five pairs of <abbrev xmlns:xlink="http://www.w3.org/1999/xlink" xlink:title="acrostichal bristle s" id="ABBRID0ESTAI" xlink:type="simple">acr</abbrev>, fore and mid femora each has one <abbrev xmlns:xlink="http://www.w3.org/1999/xlink" xlink:title="anteroventral bristle s" id="ABBRID0EWTAI" xlink:type="simple">av</abbrev>, and the cercus has a deep apical incision. (<xref ref-type="bibr" rid="B17">Negrobov and Stackelberg 1974</xref>: p 321–322, figs 693–695).</p></tp:treatment-sec><tp:treatment-sec sec-type="etymology" id="SECID0E5TAI"><title>Etymology.</title><p>The species is named for the shape of the dorsal surstylus.</p></tp:treatment-sec><tp:treatment-sec><!--Section generated to contain objects referenced in tp:taxon-treatment.--><fig id="F2" position="float" orientation="portrait"><label>Figures 7–10.</label><caption><p>Habitus, lateral view (male). <bold>7</bold> <italic><tp:taxon-name><tp:taxon-name-part taxon-name-part-type="genus">Medetera</tp:taxon-name-part> <tp:taxon-name-part taxon-name-part-type="species">shiae</tp:taxon-name-part></tp:taxon-name></italic> sp. n. <bold>8</bold> <italic><tp:taxon-name><tp:taxon-name-part taxon-name-part-type="genus">Medetera</tp:taxon-name-part> <tp:taxon-name-part taxon-name-part-type="species">shuimogouensis</tp:taxon-name-part></tp:taxon-name></italic> sp. n. <bold>9</bold> <italic><tp:taxon-name><tp:taxon-name-part taxon-name-part-type="genus">Medetera</tp:taxon-name-part> <tp:taxon-name-part taxon-name-part-type="species">transformata</tp:taxon-name-part></tp:taxon-name></italic> sp. n. <bold>10</bold> <italic><tp:taxon-name><tp:taxon-name-part taxon-name-part-type="genus">Medetera</tp:taxon-name-part> <tp:taxon-name-part taxon-name-part-type="species">xiquegouensis</tp:taxon-name-part></tp:taxon-name></italic> sp. n. Scale bars: 1 mm.</p></caption><graphic xmlns:xlink="http://www.w3.org/1999/xlink" xlink:href="zookeys-604-117-g002.jpg" position="float" orientation="portrait" xlink:type="simple" id="oo_95317.jpg"/></fig><fig id="F11" position="float" orientation="portrait"><label>Figures 26–27.</label><caption><p>
          <italic><tp:taxon-name><tp:taxon-name-part taxon-name-part-type="genus">Medetera</tp:taxon-name-part> <tp:taxon-name-part taxon-name-part-type="species">transformata</tp:taxon-name-part></tp:taxon-name></italic> sp. n., male. <bold>26</bold> Antenna <bold>27 a</bold> genitalia, lateral view <bold>b</bold> dorsal surstylus, lateral view <bold>c</bold> ventral surstylus, lateral view. Scale bar: 0.2 mm.</p></caption><graphic xmlns:xlink="http://www.w3.org/1999/xlink" xlink:href="zookeys-604-117-g011.jpg" position="float" orientation="portrait" xlink:type="simple" id="oo_95326.jpg"/></fig><fig id="F13" position="float" orientation="portrait"><label>Figures 30–39.</label><caption><p>Ventral view of apical half of male genitalia (male). <bold>30</bold> <italic><tp:taxon-name><tp:taxon-name-part taxon-name-part-type="genus">Medetera</tp:taxon-name-part> <tp:taxon-name-part taxon-name-part-type="species">albens</tp:taxon-name-part></tp:taxon-name></italic> sp. n. <bold>31</bold> <italic><tp:taxon-name><tp:taxon-name-part taxon-name-part-type="genus">Medetera</tp:taxon-name-part> <tp:taxon-name-part taxon-name-part-type="species">bisetifera</tp:taxon-name-part></tp:taxon-name></italic> sp. n. <bold>32</bold> <italic><tp:taxon-name><tp:taxon-name-part taxon-name-part-type="genus">Medetera</tp:taxon-name-part> <tp:taxon-name-part taxon-name-part-type="species">triseta</tp:taxon-name-part></tp:taxon-name></italic> sp. n. <bold>33</bold> <italic><tp:taxon-name><tp:taxon-name-part taxon-name-part-type="genus">Medetera</tp:taxon-name-part> <tp:taxon-name-part taxon-name-part-type="species">flava</tp:taxon-name-part></tp:taxon-name></italic> sp. n. <bold>34</bold> <italic><tp:taxon-name><tp:taxon-name-part taxon-name-part-type="genus">Medetera</tp:taxon-name-part> <tp:taxon-name-part taxon-name-part-type="species">ganshuiensis</tp:taxon-name-part></tp:taxon-name></italic> sp. n. <bold>35</bold> <italic><tp:taxon-name><tp:taxon-name-part taxon-name-part-type="genus">Medetera</tp:taxon-name-part> <tp:taxon-name-part taxon-name-part-type="species">lihuae</tp:taxon-name-part></tp:taxon-name></italic> sp. n. <bold>36</bold> <italic><tp:taxon-name><tp:taxon-name-part taxon-name-part-type="genus">Medetera</tp:taxon-name-part> <tp:taxon-name-part taxon-name-part-type="species">shiae</tp:taxon-name-part></tp:taxon-name></italic> sp. n. <bold>37</bold> <italic><tp:taxon-name><tp:taxon-name-part taxon-name-part-type="genus">Medetera</tp:taxon-name-part> <tp:taxon-name-part taxon-name-part-type="species">shuimogouensis</tp:taxon-name-part></tp:taxon-name></italic> sp. n. <bold>38</bold> <italic><tp:taxon-name><tp:taxon-name-part taxon-name-part-type="genus">Medetera</tp:taxon-name-part> <tp:taxon-name-part taxon-name-part-type="species">transformata</tp:taxon-name-part></tp:taxon-name></italic> sp. n. <bold>39</bold> <italic><tp:taxon-name><tp:taxon-name-part taxon-name-part-type="genus">Medetera</tp:taxon-name-part> <tp:taxon-name-part taxon-name-part-type="species">xiquegouensis</tp:taxon-name-part></tp:taxon-name></italic> sp. n. Scale bars: 1 mm.</p></caption><graphic xmlns:xlink="http://www.w3.org/1999/xlink" xlink:href="zookeys-604-117-g013.jpg" position="float" orientation="portrait" xlink:type="simple" id="oo_95328.jpg"/></fig><fig id="F9" position="float" orientation="portrait"><label>Figures 22–23.</label><caption><p>
          <italic><tp:taxon-name><tp:taxon-name-part taxon-name-part-type="genus">Medetera</tp:taxon-name-part> <tp:taxon-name-part taxon-name-part-type="species">shiae</tp:taxon-name-part></tp:taxon-name></italic> sp. n., male. <bold>22</bold> Antenna <bold>23</bold> genitalia, lateral view. Scale bar = 0.2 mm.</p></caption><graphic xmlns:xlink="http://www.w3.org/1999/xlink" xlink:href="zookeys-604-117-g009.jpg" position="float" orientation="portrait" xlink:type="simple" id="oo_95324.jpg"/></fig></tp:treatment-sec><ref-list><ref id="B17"><mixed-citation xmlns:xlink="http://www.w3.org/1999/xlink" xlink:type="simple">
          <person-group><name name-style="western"><surname>Negrobov</surname><given-names>OP</given-names></name><name name-style="western"><surname>Stackelberg</surname><given-names>AA</given-names></name></person-group> (<year>1971–77</year>) <article-title>29. <tp:taxon-name><tp:taxon-name-part taxon-name-part-type="family">Dolichopodidae</tp:taxon-name-part></tp:taxon-name>. <tp:taxon-name><tp:taxon-name-part taxon-name-part-type="subfamily">Medeterinae</tp:taxon-name-part></tp:taxon-name>.</article-title> In: <person-group><name name-style="western"><surname>Lindner</surname><given-names>E</given-names></name></person-group> (<role>Ed.</role>) <source>Die Fliegen der Palaearktischen Region</source> <volume>4</volume>(<issue>5</issue>): Lief. <volume>284</volume>: <fpage>238</fpage>–<lpage>256</lpage> (<year>1971</year>), Lief. <volume>289</volume>: <fpage>257</fpage>–<lpage>302</lpage> (<year>1972</year>), Lief. <volume>302</volume>: <fpage>303</fpage>–<lpage>324</lpage> (<year>1974</year>), Lief. <volume>303</volume>: <fpage>325</fpage>–<lpage>346</lpage> (<year>1974</year>), Lief. <volume>316</volume>: <fpage>347</fpage>–<lpage>354</lpage> (<year>1977</year>).</mixed-citation></ref></ref-list></tp:taxon-treatment>
