# Supplementary material for: New species of Medetera from Inner Mongolia, China (Diptera, Dolichopodidae, Medeterinae)
Source: Zookeys. 2016 Jul 11;(604):117–44. doi: 10.3897/zookeys.604.8377 (PMC4978022; doi:10.3897/zookeys.604.8377)
Supplement: XML Treatment for Medetera xiquegouensis [file zookeys.604.8377-treatment10.xml]

<!DOCTYPE tp:taxon-treatment
  PUBLIC "-//TaxonX//DTD Taxonomic Treatment Publishing DTD v0 20100105//EN" "tax-treatment-NSO.dtd">
<tp:taxon-treatment xmlns:tp="http://www.plazi.org/taxpub"><tp:treatment-meta><kwd-group><label>Taxon classification</label><kwd><named-content content-type="kingdom">Animalia</named-content></kwd><kwd><named-content content-type="order">Diptera</named-content></kwd><kwd><named-content content-type="family">Dolichopodidae</named-content></kwd></kwd-group><mixed-citation publication-type="journal"><person-group><name><surname>Tang</surname><given-names>Chufei</given-names></name><name><surname>Wang</surname><given-names>Ning</given-names></name><name><surname>Yang</surname><given-names>Ding</given-names></name></person-group><article-title>New species of <italic><tp:taxon-name><tp:taxon-name-part taxon-name-part-type="genus">Medetera</tp:taxon-name-part></tp:taxon-name></italic> from Inner Mongolia, China (<tp:taxon-name><tp:taxon-name-part taxon-name-part-type="order">Diptera</tp:taxon-name-part></tp:taxon-name>, <tp:taxon-name><tp:taxon-name-part taxon-name-part-type="family">Dolichopodidae</tp:taxon-name-part></tp:taxon-name>, <tp:taxon-name><tp:taxon-name-part taxon-name-part-type="subfamily">Medeterinae</tp:taxon-name-part></tp:taxon-name>)</article-title><source>Zookeys</source><day>11</day><month>7</month><year>2016</year><volume>2016</volume><issue>604</issue><fpage>117</fpage><lpage>144</lpage><pub-id pub-id-type="doi">10.3897/zookeys.604.8377</pub-id></mixed-citation></tp:treatment-meta><tp:nomenclature><tp:taxon-name>
              <tp:taxon-name-part taxon-name-part-type="genus">Medetera</tp:taxon-name-part>
              <tp:taxon-name-part taxon-name-part-type="species">xiquegouensis</tp:taxon-name-part>
              <object-id xmlns:xlink="http://www.w3.org/1999/xlink" content-type="zoobank" xlink:type="simple">http://zoobank.org/7C7FDB69-EFEA-4872-A28B-BC1D8DA4C794</object-id>
            </tp:taxon-name><tp:taxon-status xmlns:xlink="http://www.w3.org/1999/xlink" xlink:type="simple">sp. n.</tp:taxon-status><xref ref-type="fig" rid="F2">Figs 10</xref><xref ref-type="fig" rid="F12">, 28–29</xref><xref ref-type="fig" rid="F13">, 39</xref><!--PageBreak--></tp:nomenclature><tp:treatment-sec sec-type="diagnosis" id="SECID0EVVAI"><title>Diagnosis.</title><p>Width of face about 1.5 times length of first flagellomere. Six biseriate <abbrev xmlns:xlink="http://www.w3.org/1999/xlink" xlink:title="acrostichal bristle s" id="ABBRID0E2VAI" xlink:type="simple">acr</abbrev>. <abbrev xmlns:xlink="http://www.w3.org/1999/xlink" xlink:title="length of crossvein dm–cu / length of distal portion of vein CuA" id="ABBRID0E6VAI" xlink:type="simple">CuAx ratio</abbrev> 1.25. Ventral surstylus slightly waved at middle, straight at apex, dorsal surstylus wide and U-shaped apically, dilated at basal 1/4, thin at middle to apical 1/4, ventral lobe with one preapical bristle, dorsal lobe with three bristles. Cercus strip-like, without specialized bristle, six times longer than wide.</p></tp:treatment-sec><tp:treatment-sec sec-type="description" id="SECID0EDWAI"><title>Description.</title><p>Male (Fig. <xref ref-type="fig" rid="F2">10</xref>). Body length 2.6 mm, wing length 2.5 mm. Head: vertex, frons and face dark metallic green with gray pollinosity; eyes separated, face nearly parallel, width of face about 1.5 times length of first flagellomere. Hairs and bristles on head black except postocular bristles and posteroventral hairs pale yellow. Antenna (Fig. <xref ref-type="fig" rid="F12">28</xref>) black, first flagellomere rounded, shortly brown pubescent; arista apical, black, bare, with basal segment extremely short, less than 0.1 times length of apical segment. Proboscis black with black apical hairs; palpus black with one black apical bristle.</p><!--PageBreak--><!--PageBreak--><p>Thorax metallic green with gray pollinosity, two <abbrev xmlns:xlink="http://www.w3.org/1999/xlink" xlink:title="supraalar bristle s" id="ABBRID0EVWAI" xlink:type="simple">sa</abbrev>. Hairs and bristles on thorax black. With five pairs of <abbrev xmlns:xlink="http://www.w3.org/1999/xlink" xlink:title="dorsocentral bristle s" id="ABBRID0EZWAI" xlink:type="simple">dc</abbrev>, six biseriate <abbrev xmlns:xlink="http://www.w3.org/1999/xlink" xlink:title="acrostichal bristle s" id="ABBRID0E4WAI" xlink:type="simple">acr</abbrev>, two <abbrev xmlns:xlink="http://www.w3.org/1999/xlink" xlink:title="supraalar bristle s" id="ABBRID0EBXAI" xlink:type="simple">sa</abbrev>. Scutellum with two pairs of <abbrev xmlns:xlink="http://www.w3.org/1999/xlink" xlink:title="scutellars" id="ABBRID0EFXAI" xlink:type="simple">sc</abbrev> (median long, strong). Legs all black. Hairs and bristles on legs mainly pale yellow. Fore coxa with eight dorsal bristles at apical 1/2; mid and hind coxae each with one outer bristle at middle. Mid femur with four ventral bristles at basal 1/4 to apical 1/4. Hind tibia with four short dorsal bristles at apical 1/5, expanded apically, with five short apical bristles. Relative length of tibiae and five tarsomeres of legs <abbrev xmlns:xlink="http://www.w3.org/1999/xlink" xlink:title="fore leg" id="ABBRID0EJXAI" xlink:type="simple">LI</abbrev>: 3.0 : 1.3 : 1.0 : 0.6 : 0.3 : 0.3; <abbrev xmlns:xlink="http://www.w3.org/1999/xlink" xlink:title="mid leg" id="ABBRID0ETXAI" xlink:type="simple">LII</abbrev>: 4.5 : 2.2 : 1.3 : 0.7 : 0.5: 0.5; <abbrev xmlns:xlink="http://www.w3.org/1999/xlink" xlink:title="hind leg" id="ABBRID0EXXAI" xlink:type="simple">LIII</abbrev>: 5.0 : 1.2 :2.1 : 1.2 : 0.5: 0.5. Wing nearly hyaline, tinged brown; veins brown, R<sub>4+5</sub> and M<sub>1+2</sub> convergent apically. R<sub>4+5</sub> and M<sub>1+2</sub> arched towards R<sub>2+3</sub>. <abbrev xmlns:xlink="http://www.w3.org/1999/xlink" xlink:title="length of crossvein dm–cu / length of distal portion of vein CuA" id="ABBRID0EFYAI" xlink:type="simple">CuAx ratio</abbrev> 1.25. Squama pale white with short pale white hairs. Halter pale yellow.</p><p>Abdomen dark metallic green with thin gray pollinosity. Hairs and bristles pale yellow. Male genitalia (Figs <xref ref-type="fig" rid="F12">29</xref>, <xref ref-type="fig" rid="F13">39</xref>): Mainly black except epandrial lobes, surstylus, cercus and phallus brown. Hairs and bristles yellow to pale white. Epandrium longer than wide; epandrial lobes forming one long digitation with two slender apical bristles. Ventral surstylus slightly waved at middle, straight at apex, with row of eight short apical bristles; dorsal surstylus wide and U-shaped apically, dilated at basal 1/4, thin at middle to apical 1/4, ventral lobe with one preapical bristle, dorsal lobe with three bristles. Cercus strip-like, somewhat invaginated at ventral margin, with a dentation at apical 2/5 on dorsal margin, narrower at tip, without specialized bristle, with long bristles at dorsal margin and short external bristles, six times longer than wide. Hypandrium simple. Phallus thin, hidden within hypandrium.</p><p>Female. Unknown.</p></tp:treatment-sec><tp:treatment-sec sec-type="Types" id="SECID0EUYAI"><title>Types.</title><p>Holotype male, CHINA, Inner Mongolia, Helan Mountain, Xiquekou of Yao Bay (<named-content xmlns:xlink="http://www.w3.org/1999/xlink" content-type="dwc:verbatimCoordinates" xlink:type="simple"><named-content content-type="geo-json" specific-use="{&#34;type&#34;:&#34;Point&#34;,&#34;coordinates&#34;:[105.847778,38.965972]}" id="NCID0E4YAI" xlink:type="simple">N38°57'57.5", E105°50'52.0"</named-content></named-content>), 1340 m, collected by sweeping nets in grass, 2010.VIII.1,Yan Li (<named-content xmlns:xlink="http://www.w3.org/1999/xlink" content-type="dwc:institutional_code" xlink:type="simple">CAU</named-content>). Paratype: one male, same data as holotype (<named-content xmlns:xlink="http://www.w3.org/1999/xlink" content-type="dwc:institutional_code" xlink:type="simple">CAU</named-content>).</p></tp:treatment-sec><tp:treatment-sec sec-type="distribution" id="SECID0EYZAI"><title>Distribution.</title><p>Palaearctic: China (Inner Mongolia).</p></tp:treatment-sec><tp:treatment-sec sec-type="remarks" id="SECID0E4ZAI"><title>Remarks.</title><p>This new species is somewhat similar to <italic><tp:taxon-name><tp:taxon-name-part taxon-name-part-type="genus">Medetera</tp:taxon-name-part> <tp:taxon-name-part taxon-name-part-type="species">infuscata</tp:taxon-name-part></tp:taxon-name></italic>, 1974 Negrobov because their legs are both mainly black and the shape of their cercus and hypandrium are quite similar, their <abbrev xmlns:xlink="http://www.w3.org/1999/xlink" xlink:title="dorsocentral bristle s" id="ABBRID0EN1AI" xlink:type="simple">dc</abbrev> and <abbrev xmlns:xlink="http://www.w3.org/1999/xlink" xlink:title="acrostichal bristle s" id="ABBRID0ER1AI" xlink:type="simple">acr</abbrev> are similar in size but differ in amount, the new species can be distinguished from the latter by the <abbrev xmlns:xlink="http://www.w3.org/1999/xlink" xlink:title="length of crossvein dm–cu / length of distal portion of vein CuA" id="ABBRID0EV1AI" xlink:type="simple">CuAx ratio</abbrev> and the shape of phallus. In <italic><tp:taxon-name><tp:taxon-name-part taxon-name-part-type="genus">Medetera</tp:taxon-name-part> <tp:taxon-name-part taxon-name-part-type="species">infuscata</tp:taxon-name-part></tp:taxon-name></italic>, the <abbrev xmlns:xlink="http://www.w3.org/1999/xlink" xlink:title="length of crossvein dm–cu / length of distal portion of vein CuA" id="ABBRID0ED2AI" xlink:type="simple">CuAx ratio</abbrev> is 0.75 and the phallus is apically hooked (<xref ref-type="bibr" rid="B17">Negrobov and Stackelberg 1974</xref>: p 307, figs 580–584).</p></tp:treatment-sec><tp:treatment-sec sec-type="etymology" id="SECID0EL2AI"><title>Etymology.</title><p>The species is named for the type locality, Xiquekou.</p></tp:treatment-sec><tp:treatment-sec><!--Section generated to contain objects referenced in tp:taxon-treatment.--><fig id="F2" position="float" orientation="portrait"><label>Figures 7–10.</label><caption><p>Habitus, lateral view (male). <bold>7</bold> <italic><tp:taxon-name><tp:taxon-name-part taxon-name-part-type="genus">Medetera</tp:taxon-name-part> <tp:taxon-name-part taxon-name-part-type="species">shiae</tp:taxon-name-part></tp:taxon-name></italic> sp. n. <bold>8</bold> <italic><tp:taxon-name><tp:taxon-name-part taxon-name-part-type="genus">Medetera</tp:taxon-name-part> <tp:taxon-name-part taxon-name-part-type="species">shuimogouensis</tp:taxon-name-part></tp:taxon-name></italic> sp. n. <bold>9</bold> <italic><tp:taxon-name><tp:taxon-name-part taxon-name-part-type="genus">Medetera</tp:taxon-name-part> <tp:taxon-name-part taxon-name-part-type="species">transformata</tp:taxon-name-part></tp:taxon-name></italic> sp. n. <bold>10</bold> <italic><tp:taxon-name><tp:taxon-name-part taxon-name-part-type="genus">Medetera</tp:taxon-name-part> <tp:taxon-name-part taxon-name-part-type="species">xiquegouensis</tp:taxon-name-part></tp:taxon-name></italic> sp. n. Scale bars: 1 mm.</p></caption><graphic xmlns:xlink="http://www.w3.org/1999/xlink" xlink:href="zookeys-604-117-g002.jpg" position="float" orientation="portrait" xlink:type="simple" id="oo_95317.jpg"/></fig><fig id="F12" position="float" orientation="portrait"><label>Figures 28–29.</label><caption><p>
          <italic><tp:taxon-name><tp:taxon-name-part taxon-name-part-type="genus">Medetera</tp:taxon-name-part> <tp:taxon-name-part taxon-name-part-type="species">xiquegouensis</tp:taxon-name-part></tp:taxon-name></italic> sp. n., male. <bold>28</bold> Antenna <bold>29</bold> genitalia, lateral view. Scale bar: 0.2 mm.</p></caption><graphic xmlns:xlink="http://www.w3.org/1999/xlink" xlink:href="zookeys-604-117-g012.jpg" position="float" orientation="portrait" xlink:type="simple" id="oo_95327.jpg"/></fig><fig id="F13" position="float" orientation="portrait"><label>Figures 30–39.</label><caption><p>Ventral view of apical half of male genitalia (male). <bold>30</bold> <italic><tp:taxon-name><tp:taxon-name-part taxon-name-part-type="genus">Medetera</tp:taxon-name-part> <tp:taxon-name-part taxon-name-part-type="species">albens</tp:taxon-name-part></tp:taxon-name></italic> sp. n. <bold>31</bold> <italic><tp:taxon-name><tp:taxon-name-part taxon-name-part-type="genus">Medetera</tp:taxon-name-part> <tp:taxon-name-part taxon-name-part-type="species">bisetifera</tp:taxon-name-part></tp:taxon-name></italic> sp. n. <bold>32</bold> <italic><tp:taxon-name><tp:taxon-name-part taxon-name-part-type="genus">Medetera</tp:taxon-name-part> <tp:taxon-name-part taxon-name-part-type="species">triseta</tp:taxon-name-part></tp:taxon-name></italic> sp. n. <bold>33</bold> <italic><tp:taxon-name><tp:taxon-name-part taxon-name-part-type="genus">Medetera</tp:taxon-name-part> <tp:taxon-name-part taxon-name-part-type="species">flava</tp:taxon-name-part></tp:taxon-name></italic> sp. n. <bold>34</bold> <italic><tp:taxon-name><tp:taxon-name-part taxon-name-part-type="genus">Medetera</tp:taxon-name-part> <tp:taxon-name-part taxon-name-part-type="species">ganshuiensis</tp:taxon-name-part></tp:taxon-name></italic> sp. n. <bold>35</bold> <italic><tp:taxon-name><tp:taxon-name-part taxon-name-part-type="genus">Medetera</tp:taxon-name-part> <tp:taxon-name-part taxon-name-part-type="species">lihuae</tp:taxon-name-part></tp:taxon-name></italic> sp. n. <bold>36</bold> <italic><tp:taxon-name><tp:taxon-name-part taxon-name-part-type="genus">Medetera</tp:taxon-name-part> <tp:taxon-name-part taxon-name-part-type="species">shiae</tp:taxon-name-part></tp:taxon-name></italic> sp. n. <bold>37</bold> <italic><tp:taxon-name><tp:taxon-name-part taxon-name-part-type="genus">Medetera</tp:taxon-name-part> <tp:taxon-name-part taxon-name-part-type="species">shuimogouensis</tp:taxon-name-part></tp:taxon-name></italic> sp. n. <bold>38</bold> <italic><tp:taxon-name><tp:taxon-name-part taxon-name-part-type="genus">Medetera</tp:taxon-name-part> <tp:taxon-name-part taxon-name-part-type="species">transformata</tp:taxon-name-part></tp:taxon-name></italic> sp. n. <bold>39</bold> <italic><tp:taxon-name><tp:taxon-name-part taxon-name-part-type="genus">Medetera</tp:taxon-name-part> <tp:taxon-name-part taxon-name-part-type="species">xiquegouensis</tp:taxon-name-part></tp:taxon-name></italic> sp. n. Scale bars: 1 mm.</p></caption><graphic xmlns:xlink="http://www.w3.org/1999/xlink" xlink:href="zookeys-604-117-g013.jpg" position="float" orientation="portrait" xlink:type="simple" id="oo_95328.jpg"/></fig></tp:treatment-sec><ref-list><ref id="B17"><mixed-citation xmlns:xlink="http://www.w3.org/1999/xlink" xlink:type="simple">
          <person-group><name name-style="western"><surname>Negrobov</surname><given-names>OP</given-names></name><name name-style="western"><surname>Stackelberg</surname><given-names>AA</given-names></name></person-group> (<year>1971–77</year>) <article-title>29. <tp:taxon-name><tp:taxon-name-part taxon-name-part-type="family">Dolichopodidae</tp:taxon-name-part></tp:taxon-name>. <tp:taxon-name><tp:taxon-name-part taxon-name-part-type="subfamily">Medeterinae</tp:taxon-name-part></tp:taxon-name>.</article-title> In: <person-group><name name-style="western"><surname>Lindner</surname><given-names>E</given-names></name></person-group> (<role>Ed.</role>) <source>Die Fliegen der Palaearktischen Region</source> <volume>4</volume>(<issue>5</issue>): Lief. <volume>284</volume>: <fpage>238</fpage>–<lpage>256</lpage> (<year>1971</year>), Lief. <volume>289</volume>: <fpage>257</fpage>–<lpage>302</lpage> (<year>1972</year>), Lief. <volume>302</volume>: <fpage>303</fpage>–<lpage>324</lpage> (<year>1974</year>), Lief. <volume>303</volume>: <fpage>325</fpage>–<lpage>346</lpage> (<year>1974</year>), Lief. <volume>316</volume>: <fpage>347</fpage>–<lpage>354</lpage> (<year>1977</year>).</mixed-citation></ref></ref-list></tp:taxon-treatment>
